# Supplementary material for: Divergent Contribution of the Golgi Apparatus to Microtubule Organization in Related Cell Lines
Source: Int J Mol Sci. 2022 Dec 19;23(24):16178. doi: 10.3390/ijms232416178 (PMC9782006; doi:10.3390/ijms232416178)
Supplement: Supplementary file 1 [file ijms-23-16178-s001.zip]

Archive with 9 entries (9 files):
- Figure S3.jpg
- Figure S4.jpg
- Movie S1.avi
- Table S1.xlsx
- Table S2.xlsx
- Table S3.xlsx
- Table S4.xlsx
- Figure S1.jpg
- Figure S2.jpg
