# Supplementary material for: Divergent Contribution of the Golgi Apparatus to Microtubule Organization in Related Cell Lines
Source: Int J Mol Sci. 2022 Dec 19;23(24):16178. doi: 10.3390/ijms232416178 (PMC9782006; doi:10.3390/ijms232416178)
Supplement: Supplementary file 1 [file ijms-23-16178-s001.zip › Table S1.xlsx]

## Sheet: Лист1
list of microtubule proteins (Human Protein Atlas)									absent in our transcriptome lists							zero or minimal level of expression							specific for BSC-1							predominant level of expression in BSC-1 (>2)								predominant level of expression in Vero (>2)
BSC/Vero																BSC/Vero							BSC/Vero							BSC/Vero								Vero/BSC
1.00582	AAAS	Aladin WD repeat nucleoporin							AC005726.1	Novel protein						1,5/0	ALDOB	Aldolase, fructose-bisphosphate B					6/0	ANKRD53	Ankyrin repeat domain 53					107.857	PAX2	Paired box 2						179.25	TUBG2	Tubulin gamma 2
1.20919	AAMP	Angio associated migratory cell protein							AC013489.1	Novel transcript						0/0	BOD1L2	Biorientation of chromosomes in cell division 1 like 2					4,5/0	EMILIN3	Elastin microfibril interfacer 3					86.5556	LZTS1	Leucine zipper tumor suppressor 1						80	KIF25	Kinesin family member 25
0.961054	ABCA2	ATP binding cassette subfamily A member 2							AC087721.2	Novel protein						0/0	CALML3	Calmodulin like 3					68/0	FAM110C	Family with sequence similarity 110 member C					54	TMEM200C	Transmembrane protein 200C						15.9412	GDA	Guanine deaminase
0.831647	ABHD17A	Abhydrolase domain containing 17A, depalmitoylase							AC092143.1	Novel protein (MC1R-TUBB3 readthrough)						0/0	CALML5	Calmodulin like 5					5,5/0	MAP10	Microtubule associated protein 10					47	IFT74	Intraflagellar transport 74						8.25263	HOXC8	Homeobox C8
1.25737	ABHD17B	Abhydrolase domain containing 17B, depalmitoylase							AC145212.1							1/0	CAPN6	Calpain 6					13/0	ZNF835	Zinc finger protein 835					35.3333	KRT28	Keratin 28						7.57895	FUT9	Fucosyltransferase 9
0.495993	ABHD17C	Abhydrolase domain containing 17C, depalmitoylase							AC240274.1	Neuroblastoma breakpoint family member 1						0/0	CDH5	Cadherin 5												25.6216	NEFL	Neurofilament light						7.33333	TUBA3E	Tubulin alpha 3e
0.716585	ABL1	ABL proto-oncogene 1, non-receptor tyrosine kinase							AC242842.3	Novel protein, identical to neuroblastoma breakpoint family, member 19						0/0	CEP76	Centrosomal protein 76												14.1818	MEFV	MEFV innate immuity regulator, pyrin						7	SYN3	Spectrin repeat containing nuclear envelope family member 4
1.46018	ABL2	ABL proto-oncogene 2, non-receptor tyrosine kinase							AL132780.3	Novel protein						0/0	CETN1	Centrin 1												14.1667	MAP1LC3C	Microtubule associated protein 1 light chain 3 gamma						6.81346	KLHL21	Kelch like family member 21
1.8125	ACOT13	Acyl-CoA thioesterase 13							AL139300.1	Novel protein						0,5/0	CRYBB3	Crystallin beta B3												13.3049	SEPT5	Septin 5						6.3	TEKT2	Tektin 2
3.06952	ACSF2	Acyl-CoA synthetase family member 2							AP000812.4	Leucine rich transmembrane and O-methyltransferase domain containing						0/0	DAPL1	Death associated protein like 1												12.75	RASEF	RAS and EF-hand domain containing						6	TTBK1	Tau tubulin kinase 1
0.959767	ACTR10	Actin related protein 10							ARL3	ADP ribosylation factor like GTPase 3						0/0	FAM110A	Family with sequence similarity 110 member A												11.2692	KIF6	Kinesin family member 6						5.63636	FES	FES proto-oncogene, tyrosine kinase
1.41323	ACTR1A	Actin related protein 1A							BICDL1	BICD family like cargo adaptor 1						0/0	GAS2L2	Growth arrest specific 2 like 2												11.25	ZNF165	Zinc finger protein 165						5.46429	SLC38A3	Solute carrier family 38 member 3
1.45696	ACTR1B	Actin related protein 1B							BICDL2	BICD family like cargo adaptor 2						0/0	GJB6	Gap junction protein beta 6												11.2222	SRRM3	Serine/arginine repetitive matrix 3						5.4	RGCC	Regulator of cell cycle
0.549137	ADAP2	ArfGAP with dual PH domains 2							BMERB1	BMERB domain containing 1						0/0	GPRIN2	G protein regulated inducer of neurite outgrowth 2												10.8462	CRMP1	Collapsin response mediator protein 1						5.33333	KIF5A	Kinesin family member 5A
0.746667	ADCY10	Adenylate cyclase 10							C10orf67	Chromosome 10 open reading frame 67						0/0	HAUS3	HAUS augmin like complex subunit 3												10.8254	ZNF347	Zinc finger protein 347						5	TNNT2	Troponin T2, cardiac type
2.29104	AGBL5	ATP/GTP binding protein like 5							C10orf90	Chromosome 10 open reading frame 90						1,5/0	KIF19	Kinesin family member 19												10	AKNAD1	AKNA domain containing 1						4.79545	MAP2K5	Mitogen-activated protein kinase kinase 5
1.00211	AIDA	Axin interactor, dorsalization associated							C21orf91	Chromosome 21 open reading frame 91						0/0	KIF2B	Kinesin family member 2B												9.55	FRY	FRY microtubule binding protein						4.48148	RAPGEF1	Rap guanine nucleotide exchange factor like 1
0.624963	AJUBA	Ajuba LIM protein							C4orf47	Chromosome 4 open reading frame 47						0/0	KNCN	Kinocilin												9.25	CAV3	Caveolin 3						3.86486	DNAH14	Dynein axonemal heavy chain 14
1.80183	AKAP11	A-kinase anchoring protein 11							C7orf31	Chromosome 7 open reading frame 31						0/0	KRT24	Keratin 24												8.92331	SHROOM3	Shroom family member 3						3.78161	HIGD1B	HIG1 hypoxia inducible domain family member 1B
0.937734	AKAP9	A-kinase anchoring protein 9							C9orf16	Chromosome 9 open reading frame 16						0,5/0	KRT25	Keratin 25												8	CXCR2	C-X-C motif chemokine receptor 2						3.64706	OCLN	Occludin
1.11842	AKNA	AT-hook transcription factor							CABCOCO1	Ciliary associated calcium binding coiled-coil 1						0/0	KRT27	Keratin 27												7.93333	ANKRD24	Ankyrin repeat domain 24						3.60385	TTC28	Tetratricopeptide repeat domain 28
10	AKNAD1	AKNA domain containing 1							CALML6	Calmodulin like 6						1/0	MYL2	Myosin light chain 2												7.66667	SLC8A3	Solute carrier family 8 member A3						3.5	RADIL	Rap associating with DIL domain
0.87548	AKT1	AKT serine/threonine kinase 1							CCDC187	Coiled-coil domain containing 187						0/0	NBPF11	NBPF member 11												7.53623	SHROOM2	Shroom family member 2						3.5	STMN4	Stathmin 4
0 in Vero	ALDOB	Aldolase, fructose-bisphosphate B							CEP126	Centrosomal protein 126						0/0	NBPF20	NBPF member 20												7.12426	MAP2	Microtubule associated protein 2						3.5	TPPP3	Tubulin polymerization promoting protein family member 3
0.925606	ALMS1	ALMS1 centrosome and basal body associated protein							CEP295NL	CEP295 N-terminal like						0/0	NEIL1	Nei like DNA glycosylase 1												7	SEPT1	Septin 1						3.33333	DNHD1	Dynein heavy chain domain 1
0.600287	ANAPC7	Anaphase promoting complex subunit 7							CFAP157	Cilia and flagella associated protein 157						0/0	PRR23B	Proline rich 23B												6.37736	KIF26B	Kinesin family member 26B						3.31387	HSPA1B	Heat shock protein family A (Hsp70) member 1B
7.93333	ANKRD24	Ankyrin repeat domain 24							CFAP20	Cilia and flagella associated protein 20						0/0	PTPN7	Protein tyrosine phosphatase non-receptor type 7												6	ARC	Activity regulated cytoskeleton associated protein						3.2953	NPHP4	Nephrocystin 4
0 in Vero	ANKRD53	Ankyrin repeat domain 53							Cfap206	Cilia and flagella associated protein 206						0/0	RASSF10	Ras association domain family member 10												5.95	GAS2	Growth arrest specific 2						3.27451	DNAH7	Dynein axonemal heavy chain 7
1.50194	ANKRD54	Ankyrin repeat domain 54							Cfap54	Cilia and flagella associated protein 54						0,5/0	RP1L1	RP1 like 1												5.89833	SNX10	Sorting nexin 10						3.27027	RND1	Rho family GTPase 1
0.710071	APC	APC regulator of WNT signaling pathway							Cfap99	Cilia and flagella associated protein 99						0/0	S100A8	S100 calcium binding protein A8												5.83333	TDRD6	Tudor domain containing 6						3.16667	STX1B	Syntaxin 1B
1.31561	APC2	APC regulator of WNT signaling pathway 2							CRACDL	CRACD like						0/0	S100A9	S100 calcium binding protein A9												5.7289	GNAI1	G protein subunit alpha i1						3.15613	HAUS7	HAUS augmin like complex subunit 7
6	ARC	Activity regulated cytoskeleton associated protein							CYP11B1	Cytochrome P450 family 11 subfamily B member 1						0/0	SEPT12	Septin 12												5.61345	KIF21B	Kinesin family member 21B						3.11429	EHD2	EH domain containing 2
1.59503	ARFGEF2	ADP ribosylation factor guanine nucleotide exchange factor 2							CYP11B2	Cytochrome P450 family 11 subfamily B member 2						0/0	SEPT14	Septin 14												4.99503	KIF3C	Kinesin family member 3C						3.06634	WDR73	WD repeat domain 73
1.42169	ARHGAP18	Rho GTPase activating protein 18							CYP2U1	Cytochrome P450 family 2 subfamily A member 6						0,5/0	SPATA4	Spermatogenesis associated 4												4.86364	FHDC1	FH2 domain containing 1						3.03846	MAP7D2	MAP7 domain containing 2
0.632112	ARHGAP21	Rho GTPase activating protein 21							DGLUCY	D-glutamate cyclase						2/0	STMN2	Stathmin 2												4.85897	RP1	RP1 axonemal microtubule associated						3.02083	KCNAB2	Potassium voltage-gated channel subfamily A regulatory beta subunit 2
0.940878	ARHGAP39	Rho GTPase activating protein 39							DNAI4	Dynein axonemal intermediate chain 4						0,5/0	TCTEX1D4	Tctex1 domain containing 4												4.85071	YPEL5	Yippee like 5						2.97143	INPP5J	Inositol polyphosphate-5-phosphatase J
3	ARHGAP4	Rho GTPase activating protein 4							EYS	Eyes shut homolog						0,5/0	TEKT4	Tektin 4												4.71429	FAM110B	Family with sequence similarity 110 member B						2.9322	KIF5A	Kinesin family member 26A
0.908649	ARHGEF2	Rho/Rac guanine nucleotide exchange factor 2							GOLGA8A	Golgin A8 family member A						0/0	TPPP2	Tubulin polymerization promoting protein family member 2												4.67333	CHMP4C	Charged multivesicular body protein 4C						2.90571	DNAH5	Dynein axonemal heavy chain 5
1.23	ARHGEF28	Rho guanine nucleotide exchange factor 28							HDGFL3	HDGF like 3						0,5/0	TTLL2	Tubulin tyrosine ligase like 2												4.63	MICAL2	Microtubule associated monooxygenase, calponin and LIM domain containing 2						2.88	SYBU	Syntabulin
0.673913	ARL13B	ADP ribosylation factor like GTPase 13B							HPF1	Histone PARylation factor 1						0/0	TTLL8	Tubulin tyrosine ligase like 8												4.62667	DNM3	Dynamin 3						2.875	MAPK13	Mitogen-activated protein kinase 13
0.902962	ARL2	ADP ribosylation factor like GTPase 2							IFT88	Intraflagellar transport 88						0/0	TUBAL3	Tubulin alpha like 3												4.38168	SPTBN5	Spectrin beta, non-erythrocytic 5						2.84769	RPUSD2	RNA pseudouridine synthase domain containing 2
1.27484	ARL2BP	ADP ribosylation factor like GTPase 2 binding protein							IQGAP1	IQ motif containing GTPase activating protein 1						0/0	ZNF654	Zinc finger protein 654												4.27421	TSPAN12	Tetraspanin 12						2.75042	SLC16A1	Solute carrier family 16 member 1
1.04954	ARL6	ADP ribosylation factor like GTPase 6							KLC1	Kinesin light chain 1						0/0	CCDC23	SVBP	Small vasohibin binding protein											4.25	DNAI2	Dynein axonemal intermediate chain 2						2.75	NEFH	Neurofilament heavy
1.13087	ARPC5	Actin related protein 2/3 complex subunit 5							LRTOMT	Leucine rich transmembrane and O-methyltransferase domain containing																				4.21224	RGS14	Regulator of G protein signaling 14						2.74447	RHBDD3	Rhomboid domain containing 3
0.922342	ASPM	Assembly factor for spindle microtubules							MZT2A	Mitotic spindle organizing protein 2A																				4.2	MREG	Melanoregulin						2.69305	DRG1	Developmentally regulated GTP binding protein 1
1.41068	ASRGL1	Asparaginase and isoaspartyl peptidase 1							NBPF1	NBPF member 1																				4.1	GLI1	GLI family zinc finger 1						2.58106	DCDC2C	Doublecortin domain containing 2C
0.703767	ATAT1	Alpha tubulin acetyltransferase 1							NBPF10	NBPF member 10																				4.06746	HID1	HID1 domain containing						2.57858	TTLL12	Tubulin tyrosine ligase like 12
0.75279	ATF4	Activating transcription factor 4							NBPF12	NBPF member 12																				4.04969	FAM107A	Family with sequence similarity 107 member A						2.55612	CWC27	CWC27 spliceosome associated cyclophilin
1.2437	ATF5	Activating transcription factor 5							NBPF14	NBPF member 14																				4.02899	CCDC28B	Coiled-coil domain containing 28B						2.53846	FIGNL2	Fidgetin like 2
1.66192	ATG4A	Autophagy related 4A cysteine peptidase							NBPF15	NBPF member 15																				3.99677	F11R	F11 receptor						2.51733	SMTN	Smoothelin
0.538375	ATXN3	Ataxin 3							NBPF19	NBPF member 19																				3.84615	TTC23L	Tetratricopeptide repeat domain 23 like						2.51555	PHLDB2	Pleckstrin homology like domain family B member 2
0.606977	ATXN7	Ataxin 7							NBPF26	NBPF member 26																				3.83333	KIF5C	Kinesin family member 5C						2.5	RSPH6A	Radial spoke head 6 homolog A
0.702073	AUNIP	Aurora kinase A and ninein interacting protein							NBPF9	NBPF member 9																				3.75345	JAKMIP2	Janus kinase and microtubule interacting protein 2						2.45975	BIRC5	Baculoviral IAP repeat containing 5
1.18822	AURKA	Aurora kinase A							NINL	Ninein like																				3.74766	CAMSAP3	Calmodulin regulated spectrin associated protein family member 3						2.42394	CCDC66	Coiled-coil domain containing 66
0.779734	AURKB	Aurora kinase B							PDE4DIP	Phosphodiesterase 4D interacting protein, myomegalin																				3.72347	SPECC1	Sperm antigen with calponin homology and coiled-coil domains 1						2.41393	CCDC61	Coiled-coil domain containing 61
0.428571	AURKC	Aurora kinase C							POLR1F	RNA polymerase I subunit F																				3.71212	ZNF550	Zinc finger protein 550						2.41241	PSRC1	Proline and serine rich coiled-coil 1
0.693328	BAG2	BAG cochaperone 2							PRR23A	Proline rich 23A																				3.57459	CEP85L	Centrosomal protein 85 like						2.40368	KIF1B	Kinesin family member 1B
1.09214	BAG3	BAG cochaperone 3							PRR23C	Proline rich 23C																				3.5	TPPP	Tubulin polymerization promoting protein						2.38535	EML1	EMAP like 1
0.851181	BAIAP2	BAR/IMD domain containing adaptor protein 2							RAB6C	RAB6C, member RAS oncogene family																				3.4697	TRIM36	Tripartite motif containing 36						2.33333	AURKC	Aurora kinase C
2.17471	BBS1	Bardet-Biedl syndrome 1							RSPH10B2	Radial spoke head 10 homolog B2																				3.46132	DCDC2	Doublecortin domain containing 2						2.33333	MYL10	Myosin light chain 10
0.926877	BBS10	Bardet-Biedl syndrome 10							RTRAF	RNA transcription, translation and transport factor																				3.44811	BCAS3	BCAS3 microtubule associated cell migration factor						2.3125	SPAG6	Sperm associated antigen 6
0.780423	BBS2	Bardet-Biedl syndrome 2							SAA1	Serum amyloid A1																				3.38095	SYNE3	Spectrin repeat containing nuclear envelope family member 3						2.31102	POC1A	POC1 centriolar protein A
0.830688	BBS4	Bardet-Biedl syndrome 4							SLN	Sarcolipin																				3.36207	KRT39	Keratin 39						2.28571	SLC39A12	Solute carrier family 39 member 12
0.462609	BBS5	Bardet-Biedl syndrome 5							SPECC1L	Sperm antigen with calponin homology and coiled-coil domains 1 like																				3.21875	KLHL4	Kelch like family member 4						2.2779	TAF1A	TATA-box binding protein associated factor, RNA polymerase I subunit A
1.69885	BBS7	Bardet-Biedl syndrome 7							SPOUT1	SPOUT domain containing methyltransferase 1																				3.1465	MAP1LC3A	Microtubule associated protein 1 light chain 3 alpha						2.26387	USP44	Ubiquitin specific peptidase 44
1.09817	BBS9	Bardet-Biedl syndrome 9							SVIL	Supervillin																				3.09574	RAB11FIP4	RAB11 family interacting protein 4						2.25321	SBDS	SBDS ribosome maturation factor
3.44811	BCAS3	BCAS3 microtubule associated cell migration factor							TBCEL-TECTA	TBCEL-TECTA readthrough																				3.06952	ACSF2	Acyl-CoA synthetase family member 2						2.25219	CENPM	Centromere protein M
0.948513	BCCIP	BRCA2 and CDKN1A interacting protein							TMEM250	Transmembrane protein 250																				3	ARHGAP4	ARHGAP4	Rho GTPase activating protein 4					2.23636	EMD	Emerin
0.885281	BCL10	BCL10 immune signaling adaptor							TOGARAM1	TOG array regulator of axonemal microtubules 1																				3	HEPACAM	HEPACAM family member 2						2.22222	LRWD1	Leucine rich repeats and WD repeat domain containing 1
1.45099	BCL2L1	BCL2 like 1							TOGARAM2	TOG array regulator of axonemal microtubules 2																				3	LRRC25	Leucine rich repeat containing 25						2.21839	STOX1	Storkhead box 1
1.3202	BCL2L11	BCL2 like 11							TRIOBP	TRIO and F-actin binding protein																				3	WNT3A	Wnt family member 3A						2.21786	KIF5B	Kinesin family member 5B
0.852405	BECN1	Beclin 1							TTLL13	Tubulin tyrosine ligase like 13, pseudogene																				3	CCDC42B	CFAP73	Cilia and flagella associated protein 73					2.21739	DEPDC4	DEP domain containing 4
0.775213	BEX4	Brain expressed X-linked 4							TUBA1C	Tubulin alpha 1c																				3	TCTEX1D1	DYNLT1B	Dynein light chain Tctex-type 2					2.2	CAMK2B	Calcium/calmodulin dependent protein kinase II beta
0.998924	BICD1	BICD cargo adaptor 1							TUBA3C	Tubulin alpha 3c																				2.95712	DTNBP1	Dystrobrevin binding protein 1						2.19388	METTL7B	Methyltransferase like 7B
1.02394	BICD2	BICD cargo adaptor 2							TUBA3D	Tubulin alpha 3d																				2.95393	DBNDD2	Dystrobrevin binding protein 2						2.16165	BBS5	Bardet-Biedl syndrome 5
0.406545	BIRC5	Baculoviral IAP repeat containing 5							TUBA4B	Tubulin alpha 4b																				2.93977	KMT2E	Lysine methyltransferase 2E (inactive)						2.16	CRYAB	Crystallin alpha B
1.12578	BIRC6	Baculoviral IAP repeat containing 6							TUBB2B	Tubulin beta 2B class IIb																				2.85714	CCDC116	Coiled-coil domain containing 116						2.15385	TRPV4	Transient receptor potential cation channel subfamily V member 4
1.27252	BLOC1S2	Biogenesis of lysosomal organelles complex 1 subunit 2							TUBB3	Tubulin beta 3 class III																				2.85323	LYST	Lysosomal trafficking regulator						2.15351	ERP29	Endoplasmic reticulum protein 29
0.924698	BOD1	Biorientation of chromosomes in cell division 1							TUBB4A	Tubulin beta 4A class IVa																				2.84	SH3GL2	SH3 domain containing GRB2 like 2, endophilin A1						2.1105	PARD6A	Par-6 family cell polarity regulator alpha
0.925877	BOD1L1	Biorientation of chromosomes in cell division 1 like 1							TUBB8	Tubulin beta 8 class VIII																				2.83333	BRSK2	BR serine/threonine kinase 2						2.09561	SYNJ2	Synaptojanin 2
0 in Vero	BOD1L2	Biorientation of chromosomes in cell division 1 like 2							TUBB8B	Tubulin beta 8B																				2.82394	PRKCZ	Protein kinase C zeta						2.09297	PAM16	Presequence translocase associated motor 16
0.668742	BRCA2	BRCA2 DNA repair associated							ZFYVE19	Zinc finger FYVE-type containing 19																				2.7963	CCDC40	Coiled-coil domain containing 40						2.07367	TMEM201	Transmembrane protein 201
0.632224	BRINP1	BMP/retinoic acid inducible neural specific 1							ZNF365	Zinc finger protein 365																				2.78261	PINLYP	Phospholipase A2 inhibitor and LY6/PLAUR domain containing						2.0366	PRC1	Protein regulator of cytokinesis 1
1.21792	BRSK1	BR serine/threonine kinase 1																												2.78252	FBXL7	F-box and leucine rich repeat protein 7						2.02772	CCDC117	Coiled-coil domain containing 117
2.83333	BRSK2	BR serine/threonine kinase 2																												2.71429	ZNF804A	Zinc finger protein 804A						2.02606	GAS2L1	Growth arrest specific 2 like 1
0.74934	BUB1B	BUB1 mitotic checkpoint serine/threonine kinase B																												2.71023	DYNLRB2	Dynein light chain roadblock-type 2						2.0189	PDE4D	Phosphodiesterase 4D
1.00077	BUB3	BUB3 mitotic checkpoint protein																												2.70336	SYNE1	Spectrin repeat containing nuclear envelope protein 1						2.01616	ABHD17C	Abhydrolase domain containing 17C, depalmitoylase
0.686965	BUD31	BUD31 homolog																												2.69663	MID2	Midline 2						2	FSIP2	Fibrous sheath interacting protein 2
0.911765	CA11	Carbonic anhydrase 11																												2.66236	WBP1L	WW domain binding protein 1 like						2	PDCL2	Phosducin like 2
0.544137	CALM1	Calmodulin 1																												2.64516	DYNC1I1	Dynein cytoplasmic 1 intermediate chain 1						2	SEPTIN4	Septin 4
0.86705	CALM2	Calmodulin 2																												2.64364	PARD3B	Par-3 family cell polarity regulator beta						1.99917	MTA1	Metastasis associated 1
1.00228	CALM3	Calmodulin 3																												2.63278	VASH2	Vasohibin 2
0 in Vero	CALML3	Calmodulin like 3																												2.55732	CDK2AP2	Cyclin dependent kinase 2 associated protein 2
1.58333	CALML4	Calmodulin like 4																												2.53595	SEPTIN3	Septin 3
0 in Vero	CALML5	Calmodulin like 5																												2.5	CRHBP	Corticotropin releasing hormone binding protein
0.454545	CAMK2B	Calcium/calmodulin dependent protein kinase II beta																												2.49597	SNPH	Syntaphilin
0.699281	CAMSAP1	Calmodulin regulated spectrin associated protein 1																												2.49097	PACS1	Phosphofurin acidic cluster sorting protein 1
1.22467	CAMSAP2	Calmodulin regulated spectrin associated protein family member 2																												2.48681	EFNA5	Ephrin A5
3.74766	CAMSAP3	Calmodulin regulated spectrin associated protein family member 3																												2.4726	MYO10	Myosin X
0 in Vero	CAPN6	Calpain 6																												2.44647	ODF3L2	Outer dense fiber of sperm tails 3 like 2
1.16667	CAPSL	Calcyphosine like																												2.41342	DPYSL2	Dihydropyrimidinase like 2
1.09636	CARD6	Caspase recruitment domain family member 6																												2.39965	TUBA1A	Tubulin alpha 1a
9.25	CAV3	Caveolin 3																												2.39638	USP20	Ubiquitin specific peptidase 20
1.8228	CC2D1A	Coiled-coil and C2 domain containing 1A																												2.33333	DNAAF1	Dynein axonemal assembly factor 1
1.92994	CCDC113	Coiled-coil domain containing 113																												2.33333	SLC29A4	Solute carrier family 29 member 4
2.85714	CCDC116	Coiled-coil domain containing 116																												2.32727	DISC1	DISC1 scaffold protein
0.493165	CCDC117	Coiled-coil domain containing 117																												2.29104	AGBL5	ATP/GTP binding protein like 5
1.48	CCDC120	Coiled-coil domain containing 120																												2.28571	DCDC2B	Doublecortin domain containing 2B
1.73442	CCDC124	Coiled-coil domain containing 124																												2.28146	SIRT2	Sirtuin 2
0.945652	CCDC13	Coiled-coil domain containing 13																												2.26554	SLC8A1	Solute carrier family 8 member A1
0.881385	CCDC14	Coiled-coil domain containing 14																												2.24444	DNAH3	Dynein axonemal heavy chain 3
1.10811	CCDC141	Coiled-coil domain containing 141																												2.24122	PCIF1	Phosphorylated CTD interacting factor 1
1.53846	CCDC170	Coiled-coil domain containing 170																												2.2114	KIFC3	Kinesin family member C3
1.26742	CCDC181	Coiled-coil domain containing 181																												2.2	KANK4	KN motif and ankyrin repeat domains 4
4.02899	CCDC28B	Coiled-coil domain containing 28B																												2.17471	BBS1	Bardet-Biedl syndrome 1
0.597403	Coiled-coil domain containing 38																													2.1259	SQLE	Squalene epoxidase
2.7963	Coiled-coil domain containing 40																													2.10677	MARK4	Microtubule affinity regulating kinase 4
0.95985	Coiled-coil domain containing 50																													2.08889	LRRC34	Leucine rich repeat containing 34
0.892388	Coiled-coil domain containing 57																													2.08618	CENPC	Centromere protein C
0.414261	Coiled-coil domain containing 61																													2.08411	JAKMIP3	Janus kinase and microtubule interacting protein 3
0.412551	Coiled-coil domain containing 66																													2.08333	SPEF1	Sperm flagellar 1
1.33333	Coiled-coil domain containing 68																													2.05384	DCLK1	Doublecortin like kinase 1
0.808304	Coiled-coil domain containing 69																													2.04731	PLCD1	Phospholipase C delta 1
1.26344	Coiled-coil domain containing 8																													2.03079	NEK6	NIMA related kinase 6
0.72	Coiled-coil domain containing 81																													2.01379	MLLT11	MLLT11 transcription factor 7 cofactor
1.13761	Coiled-coil domain containing 85B																													2.00523	DIAPH1	Formin 1
0.843228	Coiled-coil domain containing 88A																													2	TEKT3	Tektin 3
1.33333	Coiled-coil domain containing 88B
0.674363	Coiled-coil domain containing 88C
1.22115	Coiled-coil domain containing 96
1.34831	Cyclin A1
0.689512	Cyclin B1
0.661873	Cyclin B2
0.95668	Centriolar coiled-coil protein 110
1.07969	Centriole, cilia and spindle associated protein
1.67751	Coiled-coil serine rich protein 2
0.566683	Chaperonin containing TCP1 subunit 2
0.723543	Chaperonin containing TCP1 subunit 3
0.846805	Chaperonin containing TCP1 subunit 4
0.583103	Chaperonin containing TCP1 subunit 5
0.556759	Chaperonin containing TCP1 subunit 6A
0.849615	Chaperonin containing TCP1 subunit 7
0.853809	Chaperonin containing TCP1 subunit 8
1.20255	Codanin 1
0.557025	Cell division cycle 14A
1.58126	Cell division cycle 14B
0.785462	Cell division cycle 16
0.534045	Cell division cycle 20
1.54482	Cell division cycle 25B
1.02422	Cell division cycle 42
0.858006	CDC42 effector protein 2
1.68304	CDC42 effector protein 4
0.796073	Cell division cycle associated 8
1.83019	Cadherin 26
0 in Vero	Cadherin 5
1.60115	Cyclin dependent kinase 1
1.57186	Cyclin dependent kinase 16
0.963441	Cyclin dependent kinase 2
2.55732	Cyclin dependent kinase 2 associated protein 2
1.86083	Cyclin dependent kinase 5
0.71831	Cyclin dependent kinase 5 regulatory subunit 1
0.849915	CDK5 regulatory subunit associated protein 2
0.715398	CDK5 regulatory subunit associated protein 3
1.80309	Cyclin dependent kinase 6
1.80309	Cyclin dependent kinase like 5
0.870291	Cyclin dependent kinase inhibitor 1B
1.03256	Chromatin licensing and DNA replication factor 1
2.08618	Centromere protein C
0.568367	Centromere protein E
0.993826	Centromere protein F
0.635144	Centromere protein J
0.444013	Centromere protein M
0.588814	Centromere protein V
0.728302	Centrosomal protein 104
1.72834	Centrosomal protein 112
1.11311	Centrosomal protein 120
1.06982	Centrosomal protein 128
1.47969	Centrosomal protein 131
0.724359	Centrosomal protein 152
1.17082	Centrosomal protein 162
0.75208	Centrosomal protein 164
0.787271	Centrosomal protein 170
1.12506	Centrosomal protein 170B
1.60479	Centrosomal protein 19
0.731106	Centrosomal protein 192
1.09217	Centrosomal protein 250
1.05372	Centrosomal protein 290
1.02095	Centrosomal protein 350
1.57082	Centrosomal protein 41
0.625561	Centrosomal protein 44
1.16858	Centrosomal protein 55
1.03919	Centrosomal protein 57
0.931701	Centrosomal protein 57 like 1
0.907407	Centrosomal protein 63
1.19019	Centrosomal protein 68
1.93432	Centrosomal protein 70
0.543332	Centrosomal protein 72
0 in Vero	Centrosomal protein 76
1.12061	Centrosomal protein 78
1.51695	Centrosomal protein 85
3.57459	Centrosomal protein 85 like
1.28093	Centrosomal protein 89
0.786145	Centrosomal protein 95
0.741822	Centrosomal protein 97
0 in Vero	Centrin 1
0.545497	Centrin 2
0.690188	Centrin 3
0.68692	Chromosome alignment maintaining phosphoprotein 1
0.812838	Chromodomain helicase DNA binding protein 3
0.867919	Chromodomain helicase DNA binding protein 4
0.991321	Checkpoint kinase 1
1.84294	Checkpoint with forkhead and ring finger domains
0.958036	Charged multivesicular body protein 1A
4.67333	Charged multivesicular body protein 4C
1.06088	COPI coat complex subunit gamma 2
1.23493	CORO7-PAM16 readthrough
1.10911	Cellular repressor of E1A stimulated genes 1
2.5	Corticotropin releasing hormone binding protein
1.11051	CXXC repeat containing interactor of PDZ3 domain
10.8462	Collapsin response mediator protein 1
1.0463	Ciliary rootlet coiled-coil, rootletin
1.28919	Cryptochrome circadian regulator 1
0.462963	Crystallin alpha B
0 in Vero	Crystallin beta B3
	Crystallin beta-gamma domain containing 1
1.44271	Casein kinase 1 alpha 1
1.04902	Casein kinase 1 delta
0.892416	Centrosome and spindle pole associated protein 1
1.17309	CTD phosphatase subunit 1
0.745708	Catenin beta 1
1.11172	Cullin 3
1.49079	Cullin 7
1.45126	Cullin 9
0.391218	CWC27 spliceosome associated cyclophilin
8	C-X-C motif chemokine receptor 2
1.91349	CYLD lysine 63 deubiquitinase
0.849448	Dishevelled associated activator of morphogenesis 1
0.651038	Dystroglycan 1
0 in Vero	Death associated protein like 1
1.27067	Dihydrolipoamide branched chain transacylase E2
0.969731	DDB1 and CUL4 associated factor 12
3.46132	Doublecortin domain containing 2
2.28571	Doublecortin domain containing 2B
0.387438	Doublecortin domain containing 2C
2.05384	Doublecortin like kinase 1
1.38319	Doublecortin like kinase 2
0.633333	DNA cross-link repair 1B
1.02673	Dynactin subunit 1
1.45984	Dynactin subunit 2
1.11901	Dynactin subunit 3
0.931535	Dynactin subunit 4
1	Doublecortin
0.878173	Dicarbonyl and L-xylulose reductase
0.832669	DEAD/H-box helicase 11
0.942492	DEAD-box helicase 3 X-linked
0.552752	2,4-dienoyl-CoA reductase 2
1.95695	DENN domain containing 5B
0.45098	DEP domain containing 4
0.604336	DET1 partner of COP1 E3 ubiquitin ligase
0.835967	DExH-box helicase 57
0.716877	DExH-box helicase 9
0.957972	Diaphanous related formin 1
1.68188	Diaphanous related formin 3
2.32727	DISC1 scaffold protein
1.04973	DIX domain containing 1
1.32807	Discs large MAGUK scaffold protein 1
0.52577	DLG associated protein 5
2.33333	Dynein axonemal assembly factor 1
1.07407	Dynein axonemal heavy chain 1
0.84127	Dynein axonemal heavy chain 10
0.717277	Dynein axonemal heavy chain 11
0.503737	Dynein axonemal heavy chain 12
0.258741	Dynein axonemal heavy chain 14
1.05114	Dynein axonemal heavy chain 17
1.61905	Dynein axonemal heavy chain 2
2.24444	Dynein axonemal heavy chain 3
0.344149	Dynein axonemal heavy chain 5
1.16129	Dynein axonemal heavy chain 6
0.305389	Dynein axonemal heavy chain 7
1.08696	Dynein axonemal heavy chain 8
0.589286	Dynein axonemal heavy chain 9
0.689655	Dynein axonemal intermediate chain 1
4.25	Dynein axonemal intermediate chain 2
0.619919	DnaJ heat shock protein family (Hsp40) member A1
0.661728	Dynein axonemal light chain 1
1.13898	Dynein axonemal light chain 4
0.3	Dynein heavy chain domain 1
0.681464	Dynamin 1
0.973102	Dynamin 1 like
1.29806	Dynamin 2
4.62667	Dynamin 3
0.989963	Dedicator of cytokinesis 7
0.997806	Dipeptidyl peptidase 9
1.0906	Dpy-19 like C-mannosyltransferase 3
2.41342	Dihydropyrimidinase like 2
1.09497	Dihydropyrimidinase like 5
1.06879	DNA damage regulated autophagy modulator 2
0.371326	Developmentally regulated GTP binding protein 1
1.28749	Dystonin
0.972719	Denticleless E3 ubiquitin protein ligase homolog
2.95712	Dystrobrevin binding protein 1
0.997726	Dishevelled segment polarity protein 1
1.00253	Dynein cytoplasmic 1 heavy chain 1
2.64516	Dynein cytoplasmic 1 intermediate chain 1
1.29576	Dynein cytoplasmic 1 intermediate chain 2
0.995968	Dynein cytoplasmic 1 light intermediate chain 1
0.972182	Dynein cytoplasmic 1 light intermediate chain 2
0.787268	Dynein cytoplasmic 2 heavy chain 1
1.61921	Dynein 2 intermediate chain 1
0.755162	Dynein light chain LC8-type 1
1.26952	Dynein light chain LC8-type 2
1.25601	Dynein light chain roadblock-type 1
2.71023	Dynein light chain roadblock-type 2
0.645446	Dynein light chain Tctex-type 1
1.48718	Dynein light chain Tctex-type 3
1.06669	Dual specificity tyrosine phosphorylation regulated kinase 1A
0.929336	Dual specificity tyrosine phosphorylation regulated kinase 3
1.61187	DAZ interacting zinc finger protein 1 like
1.05928	Epithelial cell transforming 2
1.18026	EF-hand domain containing 1
1.03889	EF-hand domain containing 2
2.48681	Ephrin A5
1.49472	EH domain binding protein 1
1.08119	EH domain binding protein 1 like 1
0.321101	EH domain containing 2
0.703643	Eukaryotic translation initiation factor 3 subunit A
0.447154	Emerin
0 in Vero	Elastin microfibril interfacer 3
0.419226	EMAP like 1
1.83048	EMAP like 2
1.52111	EMAP like 3
1.03329	EMAP like 4
0.774633	EMAP like 5
0.562353	EMAP like 6
0.947776	Enkurin domain containing 1
1.32378	Endosulfine alpha
1	Ectonucleoside triphosphate diphosphohydrolase 1
1.125	EPH receptor A3
1.34772	Erb-b2 receptor tyrosine kinase 2
1.1668	ELKS/RAB6-interacting/CAST family member 1
0.702729	ERCC excision repair 6 like 2
0.734359	Exoribonuclease 1
0.464358	Endoplasmic reticulum protein 29
1.49833	Estrogen related receptor alpha
1.68901	EvC ciliary complex subunit 2
1.27808	Ecotropic viral integration site 5
0.724138	Envoplakin
1.86216	Exocyst complex component 1
1.0881	Exocyst complex component 7
1.02308	Ezrin
3.99677	F11 receptor
4.04969	Family with sequence similarity 107 member A
0 in Vero	Family with sequence similarity 110 member A
4.71429	Family with sequence similarity 110 member B
0 in Vero	Family with sequence similarity 110 member C
0.603774	FAM161 centrosomal protein A
0.641379	FAM161 centrosomal protein B
0.883945	Family with sequence similarity 83 member D
0.958609	Family with sequence similarity 91 member A1
1.66667	F-box and leucine rich repeat protein 20
2.78252	F-box and leucine rich repeat protein 7
0.799136	F-box protein 30
0.755498	F-box protein 5
1.74034	F-box and WD repeat domain containing 11
1.22909	FER tyrosine kinase
0.177419	FES proto-oncogene, tyrosine kinase
1.75294	Fasciculation and elongation protein zeta 1
1.75758	Fibroblast growth factor 13
4.86364	FH2 domain containing 1
0.731183	Fidgetin, microtubule severing factor
0.798624	Fidgetin like 1
0.393939	Fidgetin like 2
0.540892	FKBP prolyl isomerase 4
1.29596	Folliculin
0.65631	FLII actin remodeling protein
0.878764	Flotillin 1
2.00523	Formin 1
1.32767	Formin 2
0.562705	FMRP translational regulator 1
0.60407	Farnesyltransferase, CAAX box, alpha
1.03965	Farnesyltransferase, CAAX box, beta
9.55	FRY microtubule binding protein
0.942679	FRY like transcription coactivator
1.67869	Fibronectin type III and SPRY domain containing 1
0.5	Fibrous sheath interacting protein 2
0.713018	Formimidoyltransferase cyclodeaminase
0.131944	Fucosyltransferase 9
0.609167	FYVE and coiled-coil domain autophagy adaptor 1
1.4543	GABA type A receptor-associated protein
1.64164	GABA type A receptor associated protein like 1
1.20859	GABA type A receptor associated protein like 2
1.15789	Gigaxonin
0.700256	Glyceraldehyde-3-phosphate dehydrogenase
5.95	Growth arrest specific 2
0.493568	Growth arrest specific 2 like 1
0 in Vero	Growth arrest specific 2 like 2
0.762419	Growth arrest specific 2 like 3
1.20506	Growth arrest specific 8
1.3628	Glucosylceramidase beta 2
1.4477	GRIP and coiled-coil domain containing 2
0.0627306	Guanine deaminase
0.588696	GRB10 interacting GYF protein 1
0.993766	GIT ArfGAP 2
0 in Vero	Gap junction protein beta 6
4.1	GLI family zinc finger 1
1.20804	GLI pathogenesis related 2
5.7289	G protein subunit alpha i1
0.919094	G protein subunit alpha i2
1.08295	G protein subunit alpha i3
1.15219	Golgin A1
1.19464	Golgin A2
1.02162	Golgin A3
1.32705	Golgin A4
0.895288	Golgin A5
0.6	Golgin A6 family member A
0 in Vero	G protein regulated inducer of neurite outgrowth 2
1.2	GRAM domain containing 2B
1.11741	Glycogen synthase kinase 3 alpha
1.46933	Glycogen synthase kinase 3 beta
0.612159	General transcription factor IIF subunit 2
1.34485	G2 and S-phase expressed 1
0.644985	Glycogen synthase 1
1.12903	Huntingtin associated protein 1
1.04651	Hyaluronan synthase 3
1.05612	HAUS augmin like complex subunit 1
0.673509	HAUS augmin like complex subunit 2
0 in Vero	HAUS augmin like complex subunit 3
0.971418	HAUS augmin like complex subunit 4
0.844794	HAUS augmin like complex subunit 5
0.697823	HAUS augmin like complex subunit 6
0.316844	HAUS augmin like complex subunit 7
1.46474	HAUS augmin like complex subunit 8
1.62988	Histone deacetylase 6
3	HEPACAM family member 2
4.06746	HID1 domain containing
0.264438	HIG1 hypoxia inducible domain family member 1B
0.796077	HMG-box containing 4
0.5169	Hyaluronan mediated motility receptor
0.677025	Heterogeneous nuclear ribonucleoprotein U
0.776471	Hook microtubule tethering protein 1
1.32704	Hook microtubule tethering protein 2
0.880645	Hook microtubule tethering protein 3
0.121173	Homeobox C8
0.581297	Heparan sulfate-glucosamine 3-sulfotransferase 3A1
1.01578	Heat shock transcription factor 1
0.739919	Heat shock protein family A (Hsp70) member 1A
0.301762	Heat shock protein family A (Hsp70) member 1B
0.826718	Heat shock protein family H (Hsp110) member 1
1.05624	Huntingtin
0.528302	HYLS1 centriolar and ciliogenesis associated
0.620624	Huntingtin interacting protein K
1.76383	Intraflagellar transport 140
1.21942	Intraflagellar transport 172
0.7225	Intraflagellar transport 20
1.17481	Intraflagellar transport 22
0.742105	Intraflagellar transport 43
47	Intraflagellar transport 74
0.879878	Immunoglobulin binding protein 1
0.919342	Inner centromere protein
0.577728	INO80 complex ATPase subunit
0.336538	Inositol polyphosphate-5-phosphatase J
1.19027	Inversin
1.02585	IQ motif containing B1
1.11862	IQ motif containing GTPase activating protein 2
1.38258	Interleukin 1 receptor associated kinase 4
0.971014	Iroquois homeobox 5
1.12939	IST1 factor associated with ESCRT-III
0.935714	Janus kinase and microtubule interacting protein 1
3.75345	Janus kinase and microtubule interacting protein 2
2.08411	Janus kinase and microtubule interacting protein 3
0.932754	Jumping translocation breakpoint
2.2	KN motif and ankyrin repeat domains 4
0.724903	KAT8 regulatory NSL complex subunit 2
0.692816	Lysine acetyltransferase 2A
1.90307	Lysine acetyltransferase 2B
0.765557	Katanin catalytic subunit A1
1.31028	Katanin catalytic subunit A1 like 1
0.526316	Katanin catalytic subunit A1 like 2
0.811733	Katanin regulatory subunit B1
0.921697	Katanin regulatory subunit B1 like 1
1.73047	Kazrin, periplakin interacting protein
0.331034	Potassium voltage-gated channel subfamily A regulatory beta subunit 2
1.33574	Potassium voltage-gated channel subfamily E regulatory subunit 4
0.764099	KIAA0586
1.13272	KIAA0753
1.0452	KIAA1671
0.876777	Kinesin family member 11
0.555556	Kinesin family member 12
1.77962	Kinesin family member 13A
0.835686	Kinesin family member 13B
0.628413	Kinesin family member 14
0.737147	Kinesin family member 15
1.59141	Kinesin family member 16B
0.6	Kinesin family member 17
0.587394	Kinesin family member 18A
0.699454	Kinesin family member 18B
0 in Vero	Kinesin family member 19
1.69122	Kinesin family member 1A
0.416029	Kinesin family member 1B
0.986716	Kinesin family member 1C
0.638505	Kinesin family member 20A
0.622489	Kinesin family member 20B
0.58229	Kinesin family member 21A
5.61345	Kinesin family member 21B
0.704415	Kinesin family member 22
0.672255	Kinesin family member 23
0.804317	Kinesin family member 24
0.0125	Kinesin family member 25
0.34104	Kinesin family member 26A
6.37736	Kinesin family member 26B
0.929936	Kinesin family member 27
0.502747	Kinesin family member 2A
0 in Vero	Kinesin family member 2B
0.804588	Kinesin family member 2C
1.16597	Kinesin family member 3A
1.16546	Kinesin family member 3B
4.99503	Kinesin family member 3C
0.799359	Kinesin family member 4A
0.804511	Kinesin family member 4B
0.1875	Kinesin family member 5A
0.450884	Kinesin family member 5B
3.83333	Kinesin family member 5C
11.2692	Kinesin family member 6
0.504876	Kinesin family member 7
0.917808	Kinesin family member 9
1.78716	Kinesin associated protein 3
0.699564	Kinesin family member C1
1.86207	Kinesin family member C2
2.2114	Kinesin family member C3
1.25503	Kizuna centrosomal protein
1.02468	Kinesin light chain 2
0.667355	Kinesin light chain 3
1.68841	Kinesin light chain 4
1.84932	Kruppel like factor 4
0.146768	Kelch like family member 21
1.7517	Kelch like family member 22
3.21875	Kelch like family member 4
0.98855	Kelch like family member 42
1.07692	Kelch like family member 6
2.93977	Lysine methyltransferase 2E (inactive)
0 in Vero	Kinocilin
0.53941	Kinetochore localized astrin (SPAG5) binding protein
0.779129	Kinetochore associated 1
0.576237	Karyopherin subunit beta 1
0.879464	KRIT1 ankyrin repeat containing
1.26409	Keratin 10
0.634769	Keratin 18
0 in Vero	Keratin 24
0 in Vero	Keratin 25
0 in Vero	Keratin 27
35.3333	Keratin 28
3.36207	Keratin 39
1	Keratin 40
0.744353	Kinectin 1
0.761141	Lysosomal associated membrane protein 1
1.31567	LanC like 1
1.18116	La ribonucleoprotein 6, translational regulator
1.0226	Large tumor suppressor kinase 1
0.907549	Large tumor suppressor kinase 2
1.68	Lebercilin LCA5
0.930271	Low density lipoprotein receptor adaptor protein 1
1.23547	LIM domain kinase 2
1.33908	Lamin A/C
0.669099	LDL receptor related protein 8
0.666908	Leucine rich pentatricopeptide repeat containing
3	Leucine rich repeat containing 25
2.08889	Leucine rich repeat containing 34
1.59254	Leucine rich repeat containing 45
0.766917	Leucine rich repeat containing 49
1.32683	Leucine rich repeat kinase 2
0.45	Leucine rich repeats and WD repeat domain containing 1
2.85323	Lysosomal trafficking regulator
86.5556	Leucine zipper tumor suppressor 1
1.04702	Leucine zipper tumor suppressor 2
1.2805	Microtubule actin crosslinking factor 1
0.630019	Mitotic arrest deficient 1 like 1
1.07812	Male germ cell associated kinase
0 in Vero	Microtubule associated protein 10
1.43056	Microtubule associated protein 1A
0.659991	Microtubule associated protein 1B
3.1465	Microtubule associated protein 1 light chain 3 alpha
1.43272	Microtubule associated protein 1 light chain 3 beta
0.723228	Microtubule associated protein 1S
7.12426	Microtubule associated protein 2
0.913453	Mitogen-activated protein kinase kinase 1
0.983259	Mitogen-activated protein kinase kinase 2
0.208531	Mitogen-activated protein kinase kinase 5
1.11423	Mitogen-activated protein kinase kinase kinase 11
0.770927	Microtubule associated protein 4
1.59642	Mitogen-activated protein kinase kinase kinase kinase 4
1	Microtubule associated protein 6
0.913249	MAP6 domain containing 1
0.730996	Microtubule associated protein 7
1.46859	MAP7 domain containing 1
0.329114	MAP7 domain containing 2
0.590145	MAP7 domain containing 3
1.0127	Microtubule associated protein 9
1.28145	Mitogen-activated protein kinase 1
0.347826	Mitogen-activated protein kinase 13
0.716164	Microtubule associated protein RP/EB family member 1
1.33241	Microtubule associated protein RP/EB family member 2
1.37322	Microtubule associated protein RP/EB family member 3
1.16895	Microtubule associated protein tau
0.616114	Microtubule affinity regulating kinase 1
1.30355	Microtubule affinity regulating kinase 2
0.865623	Microtubule affinity regulating kinase 3
2.10677	Microtubule affinity regulating kinase 4
0.828877	Microtubule associated serine/threonine kinase 1
0.851164	Microtubule associated serine/threonine kinase 2
0.94686	Microtubule associated serine/threonine kinase 3
1.83886	Microtubule associated serine/threonine kinase family member 4
0.540246	Microtubule associated serine/threonine kinase like
0.763547	Megakaryocyte-associated tyrosine kinase
0.840058	Microcephalin 1
0.982741	Mdm1 nuclear protein
0.762228	Methyl-CpG binding protein 2
14.1818	MEFV innate immuity regulator, pyrin
1.13333	Multiple EGF like domains 6
0.975159	Mediator of cell motility 1
1.98012	MET proto-oncogene, receptor tyrosine kinase
0.455814	Methyltransferase like 7B
0.907994	Mitofusin 2
1.03165	Mindbomb E3 ubiquitin protein ligase 1
0.953775	Microtubule associated monooxygenase, calponin and LIM domain containing 1
4.63023	Microtubule associated monooxygenase, calponin and LIM domain containing 2
1.24042	Microtubule associated monooxygenase, calponin and LIM domain containing 3
1.61635	Midline 1
0.873206	MID1 interacting protein 1
2.69663	Midline 2
0.82357	MIS12 kinetochore complex component
0.629834	Mitotic spindle positioning
0.710938	Microtubule interacting and trafficking domain containing 1
0.94183	McKusick-Kaufman syndrome
1.41699	MKS transition zone complex subunit 1
2.01379	MLLT11 transcription factor 7 cofactor
0.89899	MMS19 homolog, cytosolic iron-sulfur assembly component
1.11167	MOB kinase activator 1A
1.07828	M-phase specific PLK1 interacting protein
4.2	Melanoregulin
0.539686	Mitochondrial ribosome recycling factor
0.500208	Metastasis associated 1
1.62285	Microtubule crosslinking factor 1
0.533238	Microtubule associated scaffold protein 1
0.562663	Microtubule associated scaffold protein 2
1.7728	Multivesicular body subunit 12A
0.571429	MX dynamin like GTPase 1
0.625	MX dynamin like GTPase 2
1.0424	MYC binding protein 2
0.428571	Myosin light chain 10
0 in Vero	Myosin light chain 2
2.4726	Myosin X
1.05827	Mitotic spindle organizing protein 1
0.870541	Mitotic spindle organizing protein 2B
0.611548	NEDD8 activating enzyme E1 subunit 1
0.723988	Nucleosome assembly protein 1 like 1
1.24627	Neuron navigator 1
0.993747	Neuron navigator 3
0 in Vero	NBPF member 11
0 in Vero	NBPF member 20
0.802893	NCK associated protein 5
1.21286	NCK associated protein 5 like
0.635776	NDC80 kinetochore complex component
1.2176	NudE neurodevelopment protein 1
1.13939	NudE neurodevelopment protein 1 like 1
2.95393	N-myc downstream regulated 1
1.0158	NEDD1 gamma-tubulin ring complex targeting factor
0.363636	Neurofilament heavy
25.6216	Neurofilament light
0.552941	Neurofilament medium
0 in Vero	Nei like DNA glycosylase 1
1.39437	Nei like DNA glycosylase 2
1.17802	NIMA related kinase 1
0.934346	NIMA related kinase 2
1.59714	NIMA related kinase 3
2.03079	NIMA related kinase 6
1.78254	NIMA related kinase 7
1.11852	NIMA related kinase 8
0.804183	Nicolin 1
1.04646	Ninein
0.947588	Nischarin
1.1982	NME/NM23 family member 7
0	NME/NM23 family member 8
1.06627	Nephrocystin 1
1.11006	NPHP3-ACAD11 readthrough (NMD candidate)
0.303462	Nephrocystin 4
0.701389	Nucleophosmin 1
0.670226	Nuclear receptor subfamily 3 group C member 1
1.27225	NSFL1 cofactor
0.900386	NSL1 component of MIS12 kinetochore complex
1.21058	NUAK family kinase 1
0.837349	Nucleotide binding protein 1
1.59781	Nucleotide binding protein 2
1.26633	Nucleobindin 1
1.99851	Nuclear distribution C, dynein complex regulator
1.16319	NudC domain containing 2
0.829494	NudC domain containing 3
1.85333	Nudix hydrolase 14
1.1391	NUF2 component of NDC80 kinetochore complex
1.27611	Nuclear mitotic apparatus protein 1
0.572556	Nucleoporin 37
0.739654	Nucleoporin 62
0.541281	Nucleolar and spindle associated protein 1
0.583168	Obscurin like cytoskeletal adaptor 1
0.274194	Occludin
0.575835	OCRL inositol polyphosphate-5-phosphatase
1.18242	Outer dense fiber of sperm tails 2
0.997619	Outer dense fiber of sperm tails 2 like
2.44647	Outer dense fiber of sperm tails 3 like 2
1.79036	OFD1 centriole and centriolar satellite protein
1.24895	8-oxoguanine DNA glycosylase
1.17284	OPA1 mitochondrial dynamin like GTPase
0.787364	OTU deubiquitinase 7B
0.833333	Oviductal glycoprotein 1
2.49097	Phosphofurin acidic cluster sorting protein 1
0.726523	Platelet activating factor acetylhydrolase 1b regulatory subunit 1
1.75309	P21 (RAC1) activated kinase 1
0.47779	Presequence translocase associated motor 16
0.770193	Par-3 family cell polarity regulator
2.64364	Par-3 family cell polarity regulator beta
0.473822	Par-6 family cell polarity regulator alpha
1.41523	Poly(ADP-ribose) polymerase family member 3
1.30418	Poly(ADP-ribose) polymerase family member 4
107.857	Paired box 2
1.06484	PBX homeobox interacting protein 1
2.24122	Phosphorylated CTD interacting factor 1
0.650735	Pericentriolar material 1
0.725275	Pericentrin
0.648998	Programmed cell death 6 interacting protein
0.5	Phosducin like 2
0.495319	Phosphodiesterase 4D
1.39985	Proliferation and apoptosis adaptor protein 15
0.857997	Peroxisomal biogenesis factor 1
1.22876	Peroxisomal biogenesis factor 13
0.985433	Peroxisomal biogenesis factor 14
1	Post-GPI attachment to proteins 2
1.15474	PHD finger protein 1
1.31457	Pleckstrin homology like domain family B member 1
0.397527	Pleckstrin homology like domain family B member 2
0.963964	Protein inhibitor of activated STAT 1
0.595364	Progesterone immunomodulatory binding factor 1
0.868121	Phosphoinositide-3-kinase regulatory subunit 4
2.78261	Phospholipase A2 inhibitor and LY6/PLAUR domain containing
1.48837	PBX/knotted 1 homeobox 2
1.49853	Phospholipase C beta 4
2.04731	Phospholipase C delta 1
1.75	Pleckstrin homology domain containing A7
1.06104	Pleckstrin homology and RUN domain containing M2
0.508626	Polo like kinase 1
0.660194	Polo like kinase 3
0.63047	Polo like kinase 4
0.432709	POC1 centriolar protein A
1.225	POC1 centriolar protein B
1.24368	POC5 centriolar protein
1.72475	DNA polymerase beta
	RNA polymerase I subunit F
1.57824	Pancreatic progenitor cell differentiation and proliferation factor
0.793103	Protein phosphatase 1 regulatory subunit 3E
0.767327	Protein phosphatase 1 regulatory subunit 42
0.753887	Protein phosphatase 2 catalytic subunit alpha
0.880301	Protein phosphatase 2 catalytic subunit beta
1.36995	Protein phosphatase 2 scaffold subunit Aalpha
1.0666	Protein phosphatase 2 regulatory subunit B''gamma
0.921207	Protein phosphatase 4 catalytic subunit
0.608528	Protein phosphatase 4 regulatory subunit 2
0.859189	Protein phosphatase 5 catalytic subunit
0.491014	Protein regulator of cytokinesis 1
0.861712	Protein kinase AMP-activated catalytic subunit alpha 1
0.580674	Protein kinase AMP-activated catalytic subunit alpha 2
1.51681	Protein kinase C iota
2.82394	Protein kinase C zeta
1.05911	Protein arginine methyltransferase 9
1.40946	Prion protein
0 in Vero	Proline rich 23B
0.603928	Prune exopolyphosphatase 1
1.23356	Protein serine kinase H1
0.74399	Proteasome 26S subunit, non-ATPase 12
0.414523	Proline and serine rich coiled-coil 1
1.34546	Protein tyrosine kinase 2
1.33333	Protein tyrosine phosphatase non-receptor type 20
0 in Vero	Protein tyrosine phosphatase non-receptor type 7
0.630677	Paxillin
1.05505	RAB11A, member RAS oncogene family
0.937377	RAB11 family interacting protein 3
3.09574	RAB11 family interacting protein 4
1.68116	RAB1A, member RAS oncogene family
1.08938	RAB3D, member RAS oncogene family
1.9916	RAB6A, member RAS oncogene family
1.45361	Rabaptin, RAB GTPase binding effector protein 2
0.987378	RAB GTPase activating protein 1
0.820126	Rac family small GTPase 1
0.778156	Rac GTPase activating protein 1
0.954268	RAD18 E3 ubiquitin protein ligase
0.834273	RAD51 recombinase
0.59134	RAD51 paralog D
0.285714	Rap associating with DIL domain
1.13301	Ribonucleic acid export 1
0.582988	RAN, member RAS oncogene family
0.935814	RAN binding protein 10
1.04826	RAN binding protein 9
0.596787	RAN guanine nucleotide release factor
0.22314	Rap guanine nucleotide exchange factor like 1
12.75	RAS and EF-hand domain containing
0.842795	RAS guanyl releasing protein 1
0.554917	Ras association domain family member 1
0 in Vero	Ras association domain family member 10
0.922563	Ras association domain family member 3
1.0883	Ras association domain family member 5
1.77778	Ras association domain family member 7
1.03672	Ras association domain family member 8
0.562806	RB binding protein 6, ubiquitin ligase
0.839866	RNA binding motif protein 39
0.781441	Regulator of chromosome condensation 2
1.14286	Receptor accessory protein 1
0.55611	Receptor accessory protein 2
1.2034	Receptor accessory protein 3
0.529067	Receptor accessory protein 4
1.53	RELB proto-oncogene, NF-kB subunit
1.45562	RELT like 1
0.185185	Regulator of cell cycle
4.21224	Regulator of G protein signaling 14
1.1489	Regulator of G protein signaling 19
0.36437	Rhomboid domain containing 3
0.629903	Ras homolog family member A
0.686811	Ras homolog family member T1
0.698072	Ras homolog family member T2
1.2	Rhox homeobox family member 2
0.978616	Rab interacting lysosomal protein like 2
1.65588	RBPJ interacting and tubulin associated 1
1.55128	Regulator of microtubule dynamics 1
0.733945	Regulator of microtubule dynamics 2
0.647602	Regulator of microtubule dynamics 3
0.305785	Rho family GTPase 1
1.76223	Ring finger protein 141
1.10489	Ring finger protein 19A, RBR E3 ubiquitin protein ligase
0.705128	Ring finger protein 215
1.19968	Ring finger protein 4
0.802298	Rho associated coiled-coil containing protein kinase 1
1.37162	Rho associated coiled-coil containing protein kinase 2
0.634367	Receptor tyrosine kinase like orphan receptor 2
4.85897	RP1 axonemal microtubule associated
0 in Vero	RP1 like 1
0.777778	Retinitis pigmentosa GTPase regulator
0.694172	RPGRIP1 like
0.569449	Ribosomal protein L6
1.10842	Ribonuclease P/MRP subunit p30
0.878983	Ribosomal protein S3
0.895179	Ribosomal protein S7
0.351162	RNA pseudouridine synthase domain containing 2
1.2836	Ribosome binding protein 1
0.8125	Radial spoke head component 4A
0.4	Radial spoke head 6 homolog A
1.28903	Rotatin
1.51613	RUN and SH3 domain containing 1
0.514906	RuvB like AAA ATPase 1
1.68537	S100 calcium binding protein A1
0 in Vero	S100 calcium binding protein A8
0 in Vero	S100 calcium binding protein A9
0	S100 calcium binding protein B
0.768627	Sterile alpha and TIR motif containing 1
0.544838	SAS-6 centriolar assembly protein
0.443812	SBDS ribosome maturation factor
1.15755	Sodium channel and clathrin linker 1
1.25	Secretin receptor
1.00758	SCY1 like pseudokinase 1
0.813609	SCY1 like pseudokinase 3
0.73226	SHH signaling and ciliogenesis regulator SDCCAG8
0.593123	SEH1 like nucleoporin
7	Septin 1
1.11907	Septin 10
1.11425	Septin 11
0 in Vero	Septin 12
0 in Vero	Septin 14
1.31434	Septin 2
2.53595	Septin 3
0.5	Septin 4
13.3049	Septin 5
0.848614	Septin 6
0.825945	Septin 7
1.40276	Septin 8
1.11333	Septin 9
0.511885	Stress associated endoplasmic reticulum protein 1
0.769666	SET domain containing 2, histone lysine methyltransferase
0.866833	Splicing factor 3a subunit 2
1.19355	SH2 domain containing 3A
2.84	SH3 domain containing GRB2 like 2, endophilin A1
0.556997	SHC binding and spindle associated 1
0.79733	Serine hydroxymethyltransferase 2
0.708108	Shroom family member 1
7.53623	Shroom family member 2
8.92331	Shroom family member 3
0.690943	SIK family kinase 3
2.28146	Sirtuin 2
1.13228	Spindle and kinetochore associated complex subunit 1
1.1008	Spindle and kinetochore associated complex subunit 2
0.751412	Spindle and kinetochore associated complex subunit 3
1.03186	SLAIN motif family member 2
0.363581	Solute carrier family 16 member 1
0.85	Solute carrier family 16 member 4
0.775	Solute carrier family 24 member 1
0.822785	Solute carrier family 26 member 1
2.33333	Solute carrier family 29 member 4
0.183007	Solute carrier family 38 member 3
1.14286	Solute carrier family 38 member 6
0.4375	Solute carrier family 39 member 12
2.26554	Solute carrier family 8 member A1
7.66667	Solute carrier family 8 member A3
0.856699	STE20 like kinase
0.739663	Sarcolemma associated protein
0.812392	Structural maintenance of chromosomes 3
0.397246	Smoothelin
1.06667	Smoothelin like 1
0.504587	Smoothelin like 2
0.694823	Synuclein alpha
1.03175	Synuclein gamma
2.49597	Syntaphilin
1.39897	Syntrophin beta 2
5.89833	Sorting nexin 10
0.851254	SON DNA and RNA binding protein
0.523077	Sperm associated antigen 17
1.28571	Sperm associated antigen 4
0.539795	Sperm associated antigen 5
0.432432	Sperm associated antigen 6
1.5	Sperm associated antigen 8
0.980478	Sperm associated antigen 9
1.38687	Spastin
0 in Vero	Spermatogenesis associated 4
0.671694	Spermatogenesis associated 5
0.989796	Spermatogenesis associated 7
1.25	Spermatogenesis and centriole associated 1
1.86086	SPC25 component of NDC80 kinetochore complex
1.08025	Spindle apparatus coiled-coil protein 1
3.72347	Sperm antigen with calponin homology and coiled-coil domains 1
2.08333	Sperm flagellar 1
1.49737	Spindle and centriole associated protein 1
0.948718	Spondin 1
1.55231	Spectrin alpha, non-erythrocytic 1
4.38168	Spectrin beta, non-erythrocytic 5
0.951965	Serine palmitoyltransferase long chain base subunit 3
2.1259	Squalene epoxidase
0.880302	Steroid receptor RNA activator 1
0.689428	SRP receptor subunit beta
1.08213	SRR1 domain containing
11.2222	Serine/arginine repetitive matrix 3
0.760358	SS18 subunit of BAF chromatin remodeling complex
0.916281	SS nuclear autoantigen 1
0.627641	SSX family member 2 interacting protein
0.552448	StAR related lipid transfer domain containing 9
1.64629	Staufen double-stranded RNA binding protein 1
1.2299	Staufen double-stranded RNA binding protein 2
0.944594	Stromal interaction molecule 1
0.945364	Serine/threonine kinase 11
0.964176	Stathmin 1
0 in Vero	Stathmin 2
1.47473	Stathmin 3
0.285714	Stathmin 4
1	Stathmin domain containing 1
0.450777	Storkhead box 1
0.933628	Spermatid perinuclear RNA binding protein
0.315789	Syntaxin 1B
1.59001	Sad1 and UNC84 domain containing 1
0.990389	Sad1 and UNC84 domain containing 2
0.846154	Sad1 and UNC84 domain containing 3
1	Sad1 and UNC84 domain containing 5
1.59757	Sushi domain containing 1
0.346861	Syntabulin
2.70336	Spectrin repeat containing nuclear envelope protein 1
0.812348	Spectrin repeat containing nuclear envelope protein 2
3.38095	Spectrin repeat containing nuclear envelope family member 3
0.142857	Spectrin repeat containing nuclear envelope family member 4
1.43732	Synaptojanin 1
0.477187	Synaptojanin 2
1.91667	Synaptotagmin like 5
0.894275	Transforming acidic coiled-coil containing protein 1
1.37317	Transforming acidic coiled-coil containing protein 2
0.710049	Transforming acidic coiled-coil containing protein 3
0.439	TATA-box binding protein associated factor, RNA polymerase I subunit A
0.969762	Transgelin
0.871392	TAO kinase 1
0.969112	TAO kinase 2
1.5395	Transmembrane anterior posterior transformation 1
0.51417	Tubulin folding cofactor A
1.1143	Tubulin folding cofactor B
0.814013	Tubulin folding cofactor C
1.38243	TBCC domain containing 1
0.705992	Tubulin folding cofactor D
1.00253	Tubulin folding cofactor E
1.25275	Tubulin folding cofactor E like
0.713926	T-complex 1
1.22537	T-complex 11 like 1
0 in Vero	Tctex1 domain containing 4
0.854418	Tectonic family member 1
0.773288	Tectonic family member 3
5.83333	Tudor domain containing 6
1.5	Tektin 1
0.15873	Tektin 2
2	Tektin 3
0 in Vero	Tektin 4
0.909091	Tektin 5
1.02909	Telomeric repeat binding factor 1
0.54	Testis expressed 14, intercellular bridge forming factor
0	Testis expressed 35
0.755725	THAP domain containing 6
1.27171	TIAM Rac1 associated GEF 1
1.03249	Translocase of inner mitochondrial membrane 17B
0.849961	TCDD inducible poly(ADP-ribose) polymerase
0.666667	Transmembrane protein 116
1.57357	Transmembrane protein 138
54	Transmembrane protein 200C
0.482237	Transmembrane protein 201
0.993762	Transmembrane protein 214
1.19529	Transmembrane protein 25
1.16334	Transmembrane protein 9
0.944899	Transmembrane and ubiquitin like domain containing 1
1.02921	Tankyrase
0.983717	Tankyrase 2
0.2	Troponin T2, cardiac type
0.982676	DNA topoisomerase II binding protein 1
1.1037	Tumor protein p53
1.4517	Tubulin polyglutamylase complex subunit 1
0.74594	Tubulin polyglutamylase complex subunit 2
3.5	Tubulin polymerization promoting protein
0 in Vero	Tubulin polymerization promoting protein family member 2
0.285714	Tubulin polymerization promoting protein family member 3
1.3879	Tumor protein, translationally-controlled 1
0.753809	TPX2 microtubule nucleation factor
1.62827	TRAF3 interacting protein 1
0.833408	Trafficking kinesin protein 1
1.25322	Trafficking kinesin protein 2
0.943268	Trafficking protein particle complex 8
0.684211	Triadin
3.4697	Tripartite motif containing 36
0.666667	Tripartite motif containing 46
0.545455	Tripartite motif containing 54
1	Tripartite motif containing 55
0.897436	Tripartite motif containing 63
0.777534	Thyroid hormone receptor interactor 11
0.723898	Thyroid hormone receptor interactor 4
0.800146	TRNA methyltransferase subunit 11-2
0.464286	Transient receptor potential cation channel subfamily V member 4
1.31204	Tumor susceptibility 101
4.27421	Tetraspanin 12
1.00984	Tetraspanin 33
0.166667	Tau tubulin kinase 1
1.45735	Tau tubulin kinase 2
3.84615	Tetratricopeptide repeat domain 23 like
0.277481	Tetratricopeptide repeat domain 28
0.971552	Tetratricopeptide repeat domain 30A
0.997333	Tetratricopeptide repeat domain 30B
0.623362	Tetratricopeptide repeat domain 8
1.36509	Tubulin tyrosine ligase
0.72655	Tubulin tyrosine ligase like 1
1.0084	Tubulin tyrosine ligase like 11
0.387811	Tubulin tyrosine ligase like 12
0 in Vero	Tubulin tyrosine ligase like 2
1.93313	Tubulin tyrosine ligase like 3
1.10234	Tubulin tyrosine ligase like 4
1.15573	Tubulin tyrosine ligase like 5
0.717172	Tubulin tyrosine ligase like 6
0.875591	Tubulin tyrosine ligase like 7
0 in Vero	Tubulin tyrosine ligase like 8
1.85106	Tubulin tyrosine ligase like 9
2.39965	Tubulin alpha 1a
0.701859	Tubulin alpha 1b
0.136364	Tubulin alpha 3e
0.759016	Tubulin alpha 4a
1.45946	Tubulin alpha 8
0 in Vero	Tubulin alpha like 3
1.09301	Tubulin beta class I
1.41509	Tubulin beta 1 class VI
0.715386	Tubulin beta 4B class IVb
0.593691	Tubulin beta 6 class V
0.739015	Tubulin delta 1
0.620532	Tubulin epsilon 1
0.75	Tubulin gamma 1
0.0055788	Tubulin gamma 2
1.10486	Tubulin gamma complex associated protein 2
0.887154	Tubulin gamma complex associated protein 3
0.801474	Tubulin gamma complex associated protein 4
0.898074	Tubulin gamma complex associated protein 5
1.71827	Tubulin gamma complex associated protein 6
0.76064	Thioredoxin domain containing 9
0.877322	Ubiquitin B
1.12204	UBX domain protein 2B
1.43267	UBX domain protein 6
1.25507	Unc-51 like kinase 4
0.577151	Unc-119 lipid binding chaperone
2.39638	Ubiquitin specific peptidase 20
1.16633	Ubiquitin specific peptidase 33
0.441721	Ubiquitin specific peptidase 44
1.45961	Ubiquitously expressed prefoldin like chaperone
1.86256	Vesicle associated membrane protein 4
0.509914	Vesicle associated membrane protein 7
0.852014	VAMP associated protein A
1.36922	VAMP associated protein B and C
2.63278	Vasohibin 2
0.51082	VHL binding protein 1
0.555837	Vimentin
0.72977	Vacuolar protein sorting 13 homolog C
1.36492	VPS41 subunit of HOPS complex
1.12443	Vacuolar protein sorting 45 homolog
0.856169	Vacuolar protein sorting 4 homolog B
2.66236	WW domain binding protein 1 like
1.35353	WD repeat domain 11
1.40993	WD repeat domain 35
1.24095	WD repeat domain 47
0.846696	WD repeat domain 62
0.326121	WD repeat domain 73
1.11261	WEE1 G2 checkpoint kinase
0.667692	WASP homolog associated with actin, golgi membranes and microtubules
3	Wnt family member 3A
0.701839	WD repeat containing, antisense to TP73
0.664807	WW and C2 domain containing 2
0.96875	X-linked inhibitor of apoptosis
1.0309	X-ray repair cross complementing 2
0.674905	5'-3' exoribonuclease 1
0.852611	YES proto-oncogene 1, Src family tyrosine kinase
4.85071	Yippee like 5
1.51351	Zinc finger and BTB domain containing 49
1.80709	Zinc finger C4H2-type containing
1.64294	Zinc finger DHHC-type palmitoyltransferase 18
0.830458	Zinc finger FYVE-type containing 26
0.969543	Zinc finger MYND-type containing 10
11.25	Zinc finger protein 165
0.734505	Zinc finger protein 207
10.8254	Zinc finger protein 347
1.022	Zinc finger protein 397
0.6	Zinc finger protein 415
1.43289	Zinc finger protein 44
3.71212	Zinc finger protein 550
0 in Vero	Zinc finger protein 654
2.71429	Zinc finger protein 804A
0 in Vero	Zinc finger protein 835
0.821786	ZPR1 zinc finger
0.816884	Zw10 kinetochore protein
