# Supplementary material for: Divergent Contribution of the Golgi Apparatus to Microtubule Organization in Related Cell Lines
Source: Int J Mol Sci. 2022 Dec 19;23(24):16178. doi: 10.3390/ijms232416178 (PMC9782006; doi:10.3390/ijms232416178)
Supplement: Supplementary file 1 [file ijms-23-16178-s001.zip › Table S2.xlsx]

## Sheet: Лист1
	BSC med	Vero med	BSC/Vero
KIF11	3084.5	3518	0.876777
KIF12	22.5	40.5	0.555556
KIF13A	751	422	1.77962
KIF13B	740	885.5	0.835686
KIF14	736.5	1172	0.628413
KIF15	509	690.5	0.737147
KIF16B	722.5	454	1.59141
KIF17	18	30	0.6
KIF18A	904	1539	0.587394
KIF18B	768	1098	0.699454
KIF19	1.5	0	zero
KIF1A	597	353	1.69122
KIF1B	978.5	2352	0.416029
KIF1C	2005.5	2032.5	0.986716
KIF20A	1965	3077.5	0.638505
KIF20B	3006	4829	0.622489
KIF21A	628	1078.5	0.58229
KIF21B	334	59.5	5.61345
KIF22	734	1042	0.704415
KIF23	1824.5	2714	0.672255
KIF24	559	695	0.804317
KIF25	5	400	0.0125
KIF26A	59	173	0.34104
KIF26B	169	26.5	6.37736
KIF27	292	314	0.929936
KIF28P	284.5	187	1.52139
KIF2A	823.5	1638	0.502747
KIF2B	0	0	zero
KIF2C	1859	2310.5	0.804588
KIF3A	1250.5	1072.5	1.16597
KIF3B	1525	1308.5	1.16546
KIF3C	6531	1307.5	4.99503
KIF4A	1247	1560	0.799359
KIF4B	267.5	332.5	0.804511
KIF5A	1.5	8	0.1875
KIF5B	5150	11422	0.450884
KIF5C	80.5	21	3.83333
KIF6	293	26	11.2692
KIF7	673	1333	0.504876
KIF9	134	146	0.917808
KIFAP3	793.5	444	1.78716
KIFC1	1524	2178.5	0.699564
KIFC2	567	304.5	1.86207
KIFC3	2463.5	1114	2.2114
