# Supplementary material for: Divergent Contribution of the Golgi Apparatus to Microtubule Organization in Related Cell Lines
Source: Int J Mol Sci. 2022 Dec 19;23(24):16178. doi: 10.3390/ijms232416178 (PMC9782006; doi:10.3390/ijms232416178)
Supplement: Supplementary file 1 [file ijms-23-16178-s001.zip › Table S3.xlsx]

## Sheet: Лист1
list of Golgi proteins (Human Protein Atlas)					zero expression level				predominant expression in BSC-1 (>2)								predominant expression in Vero (>2)
BSC/Vero					or absent in ntranscriptome list				BSC/Vero								Vero/BSC
1.19659	ABCA7				ADGRF3				284.143	LAMC2	laminin subunit gamma 2(LAMC2)						147.5	FAM228B	family with sequence similarity 228 member B(FAM228B)
1.12377	ABCB6				AFP				220.17	FAM198b	golgi associated kinase 1B(GASK1B)						72	BDKRB2	bradykinin receptor B2(BDKRB2)
1.81018	ABCC4				AGTRAP				115	ASTN1	astrotactin 1(ASTN1)						65.9091	CPQ	carboxypeptidase Q(CPQ)
25.25	ABCC8				AHSG				72.2131	HMCN1	hemicentin 1(HMCN1)						55	ZNF682	zinc finger protein 682(ZNF682)
4	ABCG1				AKR7A3				66.0952	SEMA3D	semaphorin 3D(SEMA3D)						52.8	ACCS	1-aminocyclopropane-1-carboxylate synthase homolog (inactive)(ACCS)
1.75	ACAP1				AL049629.2				42	MAPK4	mitogen-activated protein kinase 4(MAPK4)						21.5607	AKR1E2	aldo-keto reductase family 1 member E2(AKR1E2)
1.2155	ACAP3				AL132671.2				41.5	APBA2	amyloid beta precursor protein binding family A member 2						17	TRAPPC3L	trafficking protein particle complex subunit 3L(TRAPPC3L)
1.01565	ACBD3				AL136295.1				36	TRIM22	tripartite motif containing 22(TRIM22)						16.4	ARSI	arylsulfatase family member I(ARSI)
0.0189394	ACCS				ALB				25.25	ABCC8	ATP binding cassette subfamily C member 8(ABCC8)						15	SPINK4	serine peptidase inhibitor Kazal type 4(SPINK4)
0.633028	ACHE				ANGPTL2				25.0391	IGFBP7	insulin like growth factor binding protein 7						13.9032	TNFSF9	TNF superfamily member 9(TNFSF9)
1.07458	ACSL4				ANGPTL8				23.7867	JAG1	jagged 1(JAG1)						12.1102	VGF	VGF nerve growth factor inducible(VGF)
1.36905	ADAMTSL5				ANKRD40				23	CXCL8	C-X-C motif chemokine ligand 8(CXCL8)						12	CHI3L1	chitinase 3 like 1(CHI3L1)
0.502836	ADAT2				ANO9				22.3333	MARCO	macrophage receptor with collagenous structure						11.6316	PROCA1	protein interacting with cyclin A1(PROCA1)
1.62628	ADCY6				APOM				19.4868	TMEM86A	transmembrane protein 86A(TMEM86A)						11.5172	KRT2	keratin 2(KRT2)
0.59325	ADI1				ARHGEF10L				18.9	SLC6A9	solute carrier family 6 member 9(SLC6A9)						10.4698	PRICKLE2	prickle planar cell polarity protein 2(PRICKLE2)
1.49905	AFTPH				ARSL				17.5758	B4GALNT3	beta-1,4-N-acetyl-galactosaminyltransferase 3						9.66667	XKR8	XK related 8(XKR8)
2.00552	AGPAT4				BORCS6				17	NNMT	nicotinamide N-methyltransferase(NNMT)						9.6	SUSD5	sushi domain containing 5(SUSD5)
2.19789	AIG1				BPNT2				16	GABRD	gamma-aminobutyric acid type A receptor delta subunit						9.16327	BEGAIN	brain enriched guanylate kinase associated(BEGAIN
0.624963	AJUBA				C11orf24				15.1613	APLP1	amyloid beta precursor like protein 1(APLP1)						9.05589	RELN	reelin(RELN)
0.937734	AKAP9				C15orf40				14.2872	CST3	cystatin C(CST3)						8.52273	TP73	tumor protein p73(TP73)
0.0463806	AKR1E2				C17orf75				13.5	CD300C	CD300c molecule(CD300C)						8.23926	HS6ST2	heparan sulfate 6-O-sulfotransferase 2(HS6ST2)
0.903226	AKR7A2				C19orf18				13	NOD2	nucleotide binding oligomerization domain containing 2						8.08271	MDGA1	MAM domain containing glycosylphosphatidylinositol anchor 1(MDGA1)
0.691736	ALG2				C19orf38				12.8	LRRC63	leucine rich repeat containing 63(LRRC63)						7.66667	MAL	mal, T cell differentiation protein(MAL)
0.960833	ALKBH5				C1orf162				12.2925	CCDC71L	coiled-coil domain containing 71-like(CCDC71L)						7.25	NUDT7	nudix hydrolase 7(NUDT7)
0.6875	ALX1				C1orf189				11.6154	EFHD1	EF-hand domain family member D1(EFHD1)						7.20447	HMOX1	heme oxygenase 1(HMOX1)
0.368421	AMBP				C2orf50				10.8571	SIGLEC15	sialic acid binding Ig like lectin 15(SIGLEC15)						7.07692	PRX	periaxin(PRX)
0.786952	AMFR				C2orf80				10.5185	IFITM1	interferon induced transmembrane protein 1(IFITM1)						7.05714	B3GNT7	UDP-GlcNAc:betaGal beta-1,3-N-acetylglucosaminyltransferase 7(B3GNT7)
2.08257	AMIGO2				C4BPB				9.94856	PLAU	plasminogen activator, urokinase(PLAU)						7	SCG2	secretogranin II(SCG2)
0.934545	ANAPC10				C4orf33				9.9434	RNF157	ring finger protein 157(RNF157)						6.16	EOMES	eomesodermin(EOMES)
0.779481	ANKRD26				C5orf15				9.44713	CAV1	caveolin 1(CAV1)						6	NLRP2	NLR family pyrin domain containing 2(NLRP2)
1.09881	ANKRD49				C6orf132				9.33333	LGI4	leucine rich repeat LGI family member 4(LGI4)						6	RASGEF1A	RasGEF domain family member 1A(RASGEF1A)
0.541401	AOC3				C8orf34				9.29287	GDF15	growth differentiation factor 15(GDF15)						5.66667	RARRES1	retinoic acid receptor responder 1(RARRES1)
0.526042	AP1AR				C9orf64				9.15116	EHF	ETS homologous factor(EHF)						5.33333	LRRC43	leucine rich repeat containing 43(LRRC43)
0.661664	AP1B1				C9orf85				8.60241	CCDC126	coiled-coil domain containing 126(CCDC126)						5	NHLH1	nescient helix-loop-helix 1(NHLH1)
0.760298	AP1S1				CALHM5				7.33333	COL17A1	collagen type XVII alpha 1 chain(COL17A1)						5	SLC6A4	solute carrier family 6 member 4(SLC6A4)
3.15344	AP1S2				CAVIN4				7.24242	KIAA1755	KIAA1755(KIAA1755)						4.98033	NAPRT	nicotinate phosphoribosyltransferase(NAPRT)
0.804042	AP3B1				CCDC186				7.125	COL8A2	collagen type VIII alpha 2 chain(COL8A2)						4.83333	SLPI	secretory leukocyte peptidase inhibitor(SLPI)
0.255435	AP3B2				CCL15				7.07143	CDK15	cyclin dependent kinase 15(CDK15)						4.76923	ZNF461	zinc finger protein 461(ZNF461)
1.54008	AP5B1				CCL2				7.06343	RAB20	RAB20, member RAS oncogene family(RAB20)						4.68238	MANEAL	mannosidase endo-alpha like(MANEAL)
1.95908	APAF1				CCN2				7	POSTN	periostin(POSTN)						4.66867	KCTD15	potassium channel tetramerization domain containing 15(KCTD15)
2.98718	APBA1				CD1B				6.52895	KCNS3	potassium voltage-gated channel modifier subfamily S member 3(KCNS3)						4.50285	PLSCR1	phospholipid scramblase 1(PLSCR1)
41.5	APBA2				CD1C				6	CAPN9	calpain 9(CAPN9)						4.5	TFR2	transferrin receptor 2(TFR2)
0.710071	APC				CD1E				5.97872	SPATA6	spermatogenesis associated 6(SPATA6)						4.4	GCNT3	glucosaminyl (N-acetyl) transferase 3, mucin type(GCNT3)
15.1613	APLP1				CD37				5.83607	PNPLA8	patatin like phospholipase domain containing 8(PNPLA8)						4.28571	SLC5A1	solute carrier family 5 member 1(SLC5A1)
2.33333	APOH				CD40LG				5.72222	CDH1	cadherin 1(CDH1)						4.0122	BST2	bone marrow stromal cell antigen 2(BST2
1.65533	APP				CDR1				5.66583	LHX1	LIM homeobox 1(LHX1)						4	ARR3	arrestin 3(ARR3)
1.24801	ARCN1				CERT1				5.4	CD74	CD74 molecule(CD74)						3.91489	AP3B2	adaptor related protein complex 3 subunit beta 2(AP3B2)
1.39227	ARFGAP1				CES2				5.11351	ITM2B	integral membrane protein 2B(ITM2B)						3.91256	COLEC12	collectin subfamily member 12(COLEC12)
0.979088	ARFGAP2				CFAP20DC				5.06353	B4GALT4	beta-1,4-galactosyltransferase 4(B4GALT4)						3.83333	ST6GALNAC1	ST6 N-acetylgalactosaminide alpha-2,6-sialyltransferase 1(ST6GALNAC1)
1.41541	ARFGAP3				CHRM4				5	CXCL16	C-X-C motif chemokine ligand 16(CXCL16)						3.58511	PDE4B	phosphodiesterase 4B(PDE4B)
1.75218	ARFGEF1				CHST13				5	GALNT5	polypeptide N-acetylgalactosaminyltransferase 5(GALNT5)						3.54286	GNB3	G protein subunit beta 3(GNB3)
1.59503	ARFGEF2				CLEC14A				5	NLRP7	NLR family pyrin domain containing 7(NLRP7)						3.5	PCOLCE	procollagen C-endopeptidase enhancer(PCOLCE)
0.784586	ARFIP1				CLSPN				5	RCBTB2	RCC1 and BTB domain containing protein 2(RCBTB2)						3.5	SOSTDC1	sclerostin domain containing 1(SOSTDC1)
0.910603	ARFIP2				CMTM5				4.95527	HSPA12A	heat shock protein family A (Hsp70) member 12A(HSPA12A)						3.5	STMN4	stathmin 4(STMN4)
1.49425	ARFRP1				COMP				4.90476	SLC6A16	solute carrier family 6 member 16(SLC6A16)						3.42857	BHLHA15	basic helix-loop-helix family member a15(BHLHA15)
1.09524	ARHGAP15				CRACD				4.87778	WWOX	WW domain containing oxidoreductase(WWOX)						3.4179	CTSL	cathepsin L(CTSL)
1.19807	ARHGAP32				CSF2RB				4.77358	FAM78B	family with sequence similarity 78 member B(FAM78B)						3.39167	PINX1	PIN2 (TERF1) interacting telomerase inhibitor 1(PINX1)
0.877999	ARL1				CYB5D1				4.70588	GAL	galanin and GMAP prepropeptide(GAL)						3.34043	ASB13	ankyrin repeat and SOCS box containing 13(ASB13)
0.736742	ARL15				CYB5R2				4.66667	FCGBP	Fc fragment of IgG binding protein(FCGBP)						3.3283	ATR	ATR serine/threonine kinase(ATR)
0.902962	ARL2				CYP2D6				4.63023	MICAL2	microtubule associated monooxygenase, calponin and LIM domain containing 2(MICAL2)						3.16667	CDH9	cadherin 9(CDH9)
1.33696	ARL4D				CYP2U1				4.62667	DNM3	dynamin 3(DNM3)						3.11139	IL6ST	interleukin 6 cytokine family signal transducer(IL6ST)
2.31668	ARMCX3				DELE1				4.57732	GDPD5	glycerophosphodiester phosphodiesterase domain containing 5(GDPD5)						3	CPA3	carboxypeptidase A3(CPA3)
0.25	ARR3				DENND11				4.5	RBP5	retinol binding protein 5(RBP5)						3	CXXC4	CXXC finger protein 4(CXXC4)
2.12917	ARSA				DLK1				4.38372	CD83	CD83 molecule(CD83)						3	KIAA1210	KIAA1210(KIAA1210)
1.26562	ARSB				DUX4				4.36364	ZNF527	zinc finger protein 527(ZNF527)						3	LAX1	lymphocyte transmembrane adaptor 1(LAX1)
0.0609756	ARSI				EMC8				4.34091	TMEM168	transmembrane protein 168(TMEM168)						3	RBP2	retinol binding protein 2(RBP2)
0.299363	ASB13				EMILIN3				4.30415	HHAT	hedgehog acyltransferase(HHAT)						2.95055	CHEK2	checkpoint kinase 2(CHEK2)
0.629681	ASB7				FAM174C				4.28842	SEMA3C	semaphorin 3C(SEMA3C)						2.94286	HFM1	helicase for meiosis 1(HFM1)
1.58549	ASCC3				FAM241A				4.28671	NETO2	neuropilin and tolloid like 2(NETO2)						2.83784	CGREF1	cell growth regulator with EF-hand domain 1(CGREF1)
0.950577	ASH1L				FBXL14				4.28571	INMT	indolethylamine N-methyltransferase(INMT)						2.78571	PANK3	pantothenate kinase 3(PANK3)
0.902597	ASIC1				FCGR1A				4.25	PDGFRL	platelet derived growth factor receptor like(PDGFRL)						2.7823	PISD	phosphatidylserine decarboxylase(PISD)
4	ASIC4				FCGR1B				4.14395	VAMP8	vesicle associated membrane protein 8(VAMP8)						2.75187	PCSK5	proprotein convertase subtilisin/kexin type 5(PCSK5)
115	ASTN1				FO681492.1				4.13917	SYNC	syncoilin, intermediate filament protein(SYNC)						2.71429	AMBP	alpha-1-microglobulin/bikunin precursor(AMBP)
0.703767	ATAT1				FUT6				4.11481	WWC1	WW and C2 domain containing 1(WWC1)						2.71111	ZKSCAN2	zinc finger with KRAB and SCAN domains 2(ZKSCAN2)
2.08367	ATP11A				GAGE1				4.06746	HID1	HID1 domain containing(HID1)						2.66667	ENPP2	ectonucleotide pyrophosphatase/phosphodiesterase 2(ENPP2)
0.769791	ATP2C1				GAGE10				4	ABCG1	ATP binding cassette subfamily G member 1(ABCG1)						2.65825	CNKSR2	connector enhancer of kinase suppressor of Ras 2(CNKSR2)
1.09969	ATP6V0A1				GAGE12C				4	ASIC4	acid sensing ion channel subunit family member 4(ASIC4)						2.65294	THAP10	THAP domain containing 10(THAP10)
1.21649	ATP7A				GAGE12D				4	CD36	CD36 molecule(CD36)						2.6	PRTFDC1	phosphoribosyl transferase domain containing 1(PRTFDC1)
1.96861	ATP7B				GAGE12E				4	SULT1B1	sulfotransferase family 1B member 1(SULT1B1)						2.59375	SLC43A1	solute carrier family 43 member 1(SLC43A1)
0.300453	ATR				GAGE12F				3.91667	PCDH18	protocadherin 18(PCDH18)						2.59361	ZFAND4	zinc finger AN1-type containing 4(ZFAND4)
1.05274	B2M				GAGE12G				3.84	ZNF75D	zinc finger protein 75D(ZNF75D)						2.53488	IL17RD	interleukin 17 receptor D(IL17RD)
0.825104	B3GALNT2				GAGE12H				3.80157	TSC22D3	TSC22 domain family member 3(TSC22D3)						2.51327	PDE8A	phosphodiesterase 8A(PDE8A)
0.1417	B3GNT7				GAGE12J				3.8	CDH15	cadherin 15(CDH15)						2.50502	DTX3	deltex E3 ubiquitin ligase 3(DTX3)
0.826087	B3GNT9				GAGE13				3.7619	PCED1B	PC-esterase domain containing 1B(PCED1B)						2.49653	NMT2	N-myristoyltransferase 2(NMT2)
17.5758	B4GALNT3				GAGE2A				3.75345	JAKMIP2	janus kinase and microtubule interacting protein 2(JAKMIP2)						2.48333	TMED10	transmembrane p24 trafficking protein 10(TMED10)
1.16995	B4GALT1				GAGE2E				3.69444	CCDC110	coiled-coil domain containing 110(CCDC110)						2.44444	MEST	mesoderm specific transcript(MEST)
0.897908	B4GALT2				GALNT17				3.66667	TMEM132E	transmembrane protein 132E(TMEM132E)						2.42857	SPSB4	splA/ryanodine receptor domain and SOCS box containing 4(SPSB4)
0.961929	B4GALT3				GALNT4				3.59901	WDTC1	WD and tetratricopeptide repeats 1(WDTC1)						2.41363	CORO6	coronin 6(CORO6)
5.06353	B4GALT4				GAPT				3.5	FAM178B	family with sequence similarity 178 member B(FAM178B)						2.394	CHST14	carbohydrate sulfotransferase 14(CHST14)
2	BARX2				GBP4				3.5	GALNT14	polypeptide N-acetylgalactosaminyltransferase 14(GALNT14)						2.32	CLCN5	chloride voltage-gated channel 5(CLCN5)
0.0138889	BDKRB2				GCNT2				3.46759	GCC1	GRIP and coiled-coil domain containing 1(GCC1)						2.26667	WDR88	WD repeat domain 88(WDR88)
0.109131	BEGAIN				GIMAP7				3.46614	S100A3	S100 calcium binding protein A3(S100A3)						2.22467	PLAGL1	PLAG1 like zinc finger 1(PLAGL1)
1.72981	BET1L				GIPC3				3.42384	RAB27B	RAB27B, member RAS oncogene family(RAB27B)						2.17196	ST6GALNAC4	T6 N-acetylgalactosaminide alpha-2,6-sialyltransferase 4(ST6GALNAC4)
0.879227	BGN				GLYATL1				3.39153	DUSP10	dual specificity phosphatase 10(DUSP10)						2.16667	KCNJ12	potassium inwardly rectifying channel subfamily J member 12(KCNJ12)
0.291667	BHLHA15				GLYATL1B				3.37647	SLC29A3	solute carrier family 29 member 3(SLC29A3)						2.15385	DDX54	DEAD-box helicase 54(DDX54)
1.02394	BICD2				GOLGA8A				3.26667	GALNT6	polypeptide N-acetylgalactosaminyltransferase 6(GALNT6)						2.15385	HSPB6	heat shock protein family B (small) member 6(HSPB6)
1.12578	BIRC6				GOLGA8B				3.25543	GPC6	glypican 6(GPC6)						2.14699	CDC123	cell division cycle 123(CDC123)
1.48416	BLOC1S3				GOLM2				3.23025	PLEKHA8	pleckstrin homology domain containing A8(PLEKHA8)						2.14286	IGFBP5	insulin like growth factor binding protein 5(IGFBP5)
1.12178	BLZF1				GSX1				3.15344	AP1S2	adaptor related protein complex 1 sigma 2 subunit(AP1S2)						2.11364	TYMP	thymidine phosphorylase(TYMP)
1.18855	BROX				H1-0				3.06472	RGL1	ral guanine nucleotide dissociation stimulator like 1(RGL1)						2.07955	DHX58	DExH-box helicase 58(DHX58)
2.83333	BRSK2				HCST				3	CPA2	carboxypeptidase A2(CPA2)						2.04901	VPS53	VPS53 subunit of GARP complex(VPS53)
1.9946	BSDC1				HEPN1				3	RHOH	ras homolog family member H(RHOH)						2.04008	TCTN2	tectonic family member 2(TCTN2)
0.24924	BST2				HLA-A				2.99578	TMEM87B	transmembrane protein 87B(TMEM87B)						2.00955	ZNRF3	zinc and ring finger 3(ZNRF3)
0.834951	BTG4				HLA-DQB1				2.98718	APBA1	amyloid beta precursor protein binding family A member 1(APBA1)						2	GALNT3	polypeptide N-acetylgalactosaminyltransferase 3(GALNT3)
0.774788	C12orf40				HYI				2.96667	TLR5	toll like receptor 5(TLR5)						2	HSD17B13	hydroxysteroid 17-beta dehydrogenase 13(HSD17B13)
0.706977	C12orf43				IGSF9B				2.9375	MPZL3	myelin protein zero like 3(MPZL3)						2	SYNGR4	synaptogyrin 4(SYNGR4)
2.57692	C1QTNF2				IRX1				2.86667	PMEL	premelanosome protein(PMEL)
1.56	C1QTNF3				ISLR				2.85909	DNMBP	dynamin binding protein(DNMBP)
0.857143	C1QTNF4				ITM2A				2.84339	TATDN3	TatD DNase domain containing 3(TATDN3)
2.63248	C5AR1				JHY				2.83333	BRSK2	BR serine/threonine kinase 2(BRSK2)
1.813	CACNB3				KCNF1				2.75556	DOCK4	dedicator of cytokinesis 4(DOCK4)
1.58333	CALML4				KCNJ18				2.74545	RINT1	RAD50 interactor 1(RINT1)
1.09563	CAND1				KRBOX1				2.70968	CLEC2D	C-type lectin domain family 2 member D(CLEC2D)
0.757698	CANT1				LDLRAD1				2.68571	TOM1L2	target of myb1 like 2 membrane trafficking protein(TOM1L2)
6	CAPN9				LINGO4				2.67949	SPP1	secreted phosphoprotein 1(SPP1)
0.816885	CASP10				LRAT				2.63248	C5AR1	complement C5a receptor 1(C5AR1)
9.44713	CAV1				LRRC4				2.63248	SIPA1L2	signal induced proliferation associated 1 like 2(SIPA1L2)
0.708839	CCAR1				LRRTM1				2.62963	ERICH5	glutamate rich 5(ERICH5)
3.69444	CCDC110				LY75				2.62559	PGPEP1	pyroglutamyl-peptidase I(PGPEP1)
8.60241	CCDC126				MAB21L4				2.58699	COG5	component of oligomeric golgi complex 5(COG5)
1.59084	CCDC136				MAFB				2.58621	RET	ret proto-oncogene(RET)
1.26471	CCDC154				MAGEA9				2.57692	C1QTNF2	C1q and TNF related 2(C1QTNF2)
1.53846	CCDC170				MAGEA9B				2.55446	PRRG4	proline rich and Gla domain 4(PRRG4)
0.870194	CCDC25				MARCHF1				2.52971	TBC1D5	TBC1 domain family member 5(TBC1D5)
1.33333	CCDC68				MARF1				2.51304	RASGRP3	RAS guanyl releasing protein 3(RASGRP3)
0.808304	CCDC69				MBOAT4				2.51299	GOSR2	golgi SNAP receptor complex member 2(GOSR2)
12.2925	CCDC71L				METTL26				2.5122	GCNT4	glucosaminyl (N-acetyl) transferase 4(GCNT4)
1.34971	CCDC91				MFSD13A				2.5	FCGR2A	Fc gamma receptor IIa(FCGR2A)
0.661873	CCNB2				MICB				2.48529	PAQR8	progestin and adipoQ receptor family member 8(PAQR8)
0.889632	CCNI				MINAR1				2.44647	ODF3L2	outer dense fiber of sperm tails 3 like 2(ODF3L2)
1.25733	CCNJ				MKRN2OS				2.44038	IFNGR2	interferon gamma receptor 2(IFNGR2)
0.875824	CCPG1				MPIG6B				2.43731	CHST11	carbohydrate sulfotransferase 11(CHST11)
13.5	CD300C				MS4A12				2.38759	EDN1	endothelin 1(EDN1)
4	CD36				MS4A3				2.37778	SIPA1L3	signal induced proliferation associated 1 like 3(SIPA1L3)
1	CD3E				NPTX2				2.375	MYOM3	myomesin 3(MYOM3)
1.22875	CD44				NPY				2.375	NLRP5	NLR family pyrin domain containing 5(NLRP5)
1.78492	CD59				NSG2				2.375	ZBED9	zinc finger BED-type containing 9(ZBED9)
0.927933	CD68				NTF4				2.37349	NBEA	neurobeachin(NBEA)
5.4	CD74				NYNRIN				2.34615	RYR1	ryanodine receptor 1(RYR1)
4.38372	CD83				ORM1				2.33333	APOH	apolipoprotein H(APOH)
0.736061	CD99				ORM2				2.33333	PDGFRB	platelet derived growth factor receptor beta(PDGFRB)
0.465767	CDC123				P3H2				2.33333	TSHZ2	teashirt zinc finger homeobox 2(TSHZ2)
0.511666	CDC25A				PCDH8				2.31668	ARMCX3	armadillo repeat containing X-linked 3(ARMCX3)
5.72222	CDH1				PDE4DIP				2.3	S1PR2	sphingosine-1-phosphate receptor 2(S1PR2)
3.8	CDH15				PLA2G3				2.28151	SDC4	syndecan 4(SDC4)
0.315789	CDH9				PLPP3				2.26326	FAM8A1	family with sequence similarity 8 member A1(FAM8A1)
0.73552	CDK13				PLPPR3				2.25639	GALNT18	polypeptide N-acetylgalactosaminyltransferase 18(GALNT18)
7.07143	CDK15				PRR36				2.25	ENPP6	ectonucleotide pyrophosphatase/phosphodiesterase 6(ENPP6)
1.51695	CEP85				PTGS1				2.25	ITIH2	inter-alpha-trypsin inhibitor heavy chain 2(ITIH2)
0.352381	CGREF1				PTHLH				2.24966	STX12	syntaxin 12(STX12)
0.33892	CHEK2				QPCTL				2.21805	MANSC1	MANSC domain containing 1(MANSC1)
0.0833333	CHI3L1				RAB1B				2.2	GCGR	glucagon receptor(GCGR)
2.43731	CHST11				RAB6C				2.2	SIGLEC11	sialic acid binding Ig like lectin 11(SIGLEC11)
0.598039	CHST12				RAB6D				2.2	TEX26	testis expressed 26(TEX26)
0.41771	CHST14				RFLNA				2.19789	AIG1	androgen induced 1(AIG1)
0.677812	CHST2				RGS18				2.19069	ZDHHC13	zinc finger DHHC-type palmitoyltransferase 13(ZDHHC13)
1.29774	CHST3				RIMBP2				2.17548	INPPL1	inositol polyphosphate phosphatase like 1(INPPL1)
0.954019	CLASP2				RIPOR1				2.17123	SYTL2	synaptotagmin like 2(SYTL2)
0.431034	CLCN5				RNF224				2.132	MDFIC	MyoD family inhibitor domain containing(MDFIC)
2.70968	CLEC2D				RTL3				2.13083	FAM199X	family with sequence similarity 199, X-linked(FAM199X
1.16883	CMTM4				RUSF1				2.12917	ARSA	arylsulfatase A(ARSA)
0.376187	CNKSR2				RXYLT1				2.10698	TNNT1	troponin T1, slow skeletal type(TNNT1)
0.741235	COG2				SAXO2				2.10381	DNAJC5	DnaJ heat shock protein family (Hsp40) member C5(DNAJC5)
1.60262	COG3				SELENOP				2.09506	WIPI1	WD repeat domain, phosphoinositide interacting 1(WIPI1)
0.897924	COG4				SHLD1				2.08367	ATP11A	ATPase phospholipid transporting 11A(ATP11A)
2.58699	COG5				SLA2				2.0829	FAM20C	FAM20C golgi associated secretory pathway kinase(FAM20C)
1.9075	COG6				SMCO1				2.08257	AMIGO2	adhesion molecule with Ig like domain 2(AMIGO2)
0.950281	COG7				SMIM5				2.07018	SLC35C1	solute carrier family 35 member C1(SLC35C1)
0.602773	COG8				SPAG11A				2.0688	SYAP1	synapse associated protein 1(SYAP1)
7.33333	COL17A1				SPAG11B				2.05324	CYTH2	cytohesin 2(CYTH2)
1.57675	COL18A1				SPEM2				2.04545	NRTN	neurturin(NRTN)
7.125	COL8A2				ST8SIA3				2.04318	MGAT4B	alpha-1,3-mannosyl-glycoprotein 4-beta-N-acetylglucosaminyltransferase B(MGAT4B)
0.255587	COLEC12				STK26				2.03638	SPTBN1	spectrin beta, non-erythrocytic 1(SPTBN1)
1.09168	COMMD9				SYT15				2.03261	LYZ	lysozyme(LYZ)
0.701581	COMTD1				TEDC1				2.01838	TMEM165	transmembrane protein 165(TMEM165)
1.17188	COPA				TENT4A				2.00552	AGPAT4	1-acylglycerol-3-phosphate O-acyltransferase 4(AGPAT4)
0.929506	COPB1				TEPSIN				2	BARX2	BARX homeobox 2(BARX2)
1.32075	COPB2				TIMP1				2	F5	coagulation factor V(F5)
1.03167	COPE				TIMP3
1.64623	COPG1				TLR4
1.22699	COQ10A				TMEM176B
0.414315	CORO6				TMPRSS11E
3	CPA2				TRPM1
0.333333	CPA3				TVP23C
1.30447	CPEB4				TVP23C-CDRT4
0.0151724	CPQ				YIPF2
0.915873	CRYL1				YIPF3
1.08416	CSGALNACT1				ZBED5
14.2872	CST3				ZDHHC7
0.292578	CTSL				ZNF208
1.32801	CTTN				ZNF25
1.33459	CUL5				ZNF287
0.831712	CUX1				ZNF564
0.9375	CWF19L1				ZNF90
1.04545	CWH43
5	CXCL16
23	CXCL8
0.333333	CXXC4
2.05324	CYTH2
0.545455	DAPK2
0.97414	DCBLD2
1.21905	DCC
0.65445	DCLRE1C
0.56689	DDX31
0.464286	DDX54
0.928512	DENND4B
0.960971	DENND4C
1.03014	DENND5A
0.875314	DEPDC1B
0.847388	DHRS11
1.21818	DHRS12
0.480874	DHX58
1.48718	DKK2
0.576744	DLL3
2.10381	DNAJC5
1.29806	DNM2
4.62667	DNM3
2.85909	DNMBP
2.75556	DOCK4
1	DOK2
0.550239	DPH5
1.75641	DPP7
1.439	DPY30
1.06879	DRAM2
0.647541	DSCAM
0.399199	DTX3
3.39153	DUSP10
0.83615	DYM
1.05492	EAPP
1.15084	EBAG9
2.38759	EDN1
0.827245	EEF1G
0.813499	EFCAB14
11.6154	EFHD1
9.15116	EHF
1.11344	EI24
0.375	ENPP2
2.25	ENPP6
0.872432	ENTPD6
0.162338	EOMES
1.53562	EPHA2
0.629718	EPS8
1.21798	ERAP2
0.876229	ERGIC2
0.902466	ERI2
2.62963	ERICH5
0.517241	ERMAP
0.821028	ESCO2
1.92953	ESD
1.27808	EVI5
0.75	EXOC3L2
0.72068	EXT2
2	F5
1.54762	FABP3
0.881159	FAM107B
0.876672	FAM114A1
0.716814	FAM149A
0.58231	FAM174A
3.5	FAM178B
0.547991	FAM184A
220.17	FAM198b
2.13083	FAM199X
0.773099	FAM20B
2.0829	FAM20C
0.540491	FAM210A
1.55628	FAM219A
0.940361	FAM219B
1.57647	FAM222A
0.00677966	FAM228B
1.01802	FAM229B
1.47265	FAM3C
4.77358	FAM78B
0.761675	FAM89A
2.26326	FAM8A1
1.14894	FAR2
0.960317	FBXL8
0.741497	FBXO31
0.944857	FBXW4
4.66667	FCGBP
2.5	FCGR2A
0.951075	FEM1A
1.61332	FEZ2
1.83676	FKBP14
1.14153	FKBP9
0.72043	FKRP
1.53708	FLNB
0.878764	FLOT1
0.643685	FMNL2
1.30296	FMNL3
1.21597	FNDC3A
1.5	FPR1
1.40741	FRMD3
0.950537	FRMD4A
1.74092	FRMD4B
1.12815	FSD1L
1.58484	FURIN
0.835443	FUT10
1.35681	FUT11
1.19836	FUT8
0.768322	G2E3
16	GABRD
0.990581	GAK
4.70588	GAL
0.81621	GALE
1.19894	GALK1
1.29983	GALNT10
3.5	GALNT14
1.5	GALNT15
2.25639	GALNT18
0.587048	GALNT2
0.5	GALNT3
5	GALNT5
3.26667	GALNT6
0.917027	GALNT7
1	GALNT8
1.3628	GBA2
1.62597	GBF1
3.46759	GCC1
1.4477	GCC2
2.2	GCGR
0.9375	GCK
0.227273	GCNT3
2.5122	GCNT4
9.29287	GDF15
1.00905	GDF9
4.57732	GDPD5
0.911141	GFRA1
1.1245	GGA1
0.682844	GGA2
0.799823	GGA3
0.810374	GLB1
0.757856	GLG1
1.36961	GLT8D2
0.571429	GLYCTK
1.48523	GNB1
0.282258	GNB3
0.660453	GNPDA1
0.991079	GNPDA2
1.13643	GNPTAB
1.15219	GOLGA1
1.19464	GOLGA2
1.02162	GOLGA3
1.32705	GOLGA4
0.895288	GOLGA5
1.42086	GOLGB1
1.84609	GOLIM4
0.92896	GOLM1
1.25198	GOLPH3
0.990177	GOLPH3L
0.928571	GOPC
0.95057	GORAB
1.78606	GORASP1
1.16867	GORASP2
2.51299	GOSR2
1.35477	GPATCH1
3.25543	GPC6
1.61366	GPR107
1.54605	GPR108
1.38047	GPSM1
1.2	GRAMD2B
1.11206	GSKIP
0.754671	GTPBP1
0.902308	HDAC3
0.98543	HDAC5
0.721086	HELLS
0.339806	HFM1
0.9	HGD
4.30415	HHAT
4.06746	HID1
72.2131	HMCN1
0.138803	HMOX1
0.880645	HOOK3
1.17442	HOXB6
0.691341	HPS3
0.12137	HS6ST2
0.5	HSD17B13
4.95527	HSPA12A
0.464286	HSPB6
10.5185	IFITM1
2.44038	IFNGR2
1.56247	IGF2R
0.466667	IGFBP5
25.0391	IGFBP7
0.394495	IL17RD
1.09864	IL18
0.3214	IL6ST
1.33244	ILVBL
0.529412	INHA
4.28571	INMT
1.7379	INPP5E
2.17548	INPPL1
2.25	ITIH2
0.673913	ITIH5
5.11351	ITM2B
23.7867	JAG1
3.75345	JAKMIP2
0.639276	JAM3
0.461538	KCNJ12
6.52895	KCNS3
0.214194	KCTD15
1.35483	KDELR1
1.5	KEL
0.905048	KIAA0319L
0.333333	KIAA1210
7.24242	KIAA1755
0.678745	KIAA2013
0.555556	KIF12
1.39828	KLF5
1.04193	KLHL20
0.0868263	KRT2
1.36554	LACTB2
284.143	LAMC2
1.13401	LAMTOR1
1.59888	LAPTM4A
0.717789	LAPTM4B
0.896934	LAT
0.333333	LAX1
0.727273	LCK
0.9298	LFNG
9.33333	LGI4
0.602123	LGR5
0.736264	LHFPL4
5.66583	LHX1
0.835285	LIG1
1.86913	LITAF
1	LMX1A
0.735252	LRBA
0.92161	LRIG2
1.08747	LRRC27
0.614509	LRRC28
0.1875	LRRC43
12.8	LRRC63
0.700589	LRRC8C
1.90091	LTBR
1.26273	LYN
2.03261	LYZ
0.130435	MAL
0.615385	MALRD1
1.51351	MAN1A1
0.688272	MAN1A2
0.697819	MAN2A1
1.74061	MANEA
0.213567	MANEAL
2.21805	MANSC1
0.578407	MAP2K7
42	MAPK4
22.3333	MARCO
1.12752	MASP2
0.75	MATN3
0.939394	MAX
0.964578	MBNL3
1.68551	MCOLN1
2.132	MDFIC
0.123721	MDGA1
1.51573	MDM2
1.1005	MED13L
1.04812	MED8
0.409091	MEST
0.904538	METTL15
1.17854	MFAP3
0.633803	MGAT2
1.02769	MGAT4A
2.04318	MGAT4B
4.63023	MICAL2
1.61635	MID1
0.677719	MIF4GD
0.843373	MLST8
0.708333	MMP11
0.772432	MPHOSPH9
1.07828	MPLKIP
1.04236	MPPE1
2.9375	MPZL3
0.979892	MSH6
1.44103	MVB12B
0.666667	MYLK4
2.375	MYOM3
1.25758	MYRIP
0.666667	MZB1
0.516129	NAA11
0.572732	NAA25
1.27546	NAB1
1.56503	NADSYN1
0.20079	NAPRT
1.65962	NBAS
2.37349	NBEA
1.0065	NBN
0.802893	NCKAP5
0.870445	NCOA4
1.32621	NCOA7
1.20677	NECAB3
0.807112	NEO1
0.903834	NETO1
4.28671	NETO2
0.2	NHLH1
0.895062	NIPA2
1.40372	NIPAL1
1.625	NKX2-1
1	NLGN3
0.166667	NLRP2
2.375	NLRP5
5	NLRP7
0.400556	NMT2
17	NNMT
13	NOD2
0.697842	NOVA2
2.04545	NRTN
0.570697	NSF
0.655172	NSUN6
1.11284	NTAN1
1.26633	NUCB1
1.04825	NUCB2
0.852792	NUDT18
0.137931	NUDT7
1.69231	NYAP1
1.4047	OAZ2
1.07143	OCEL1
2.44647	ODF3L2
1.05959	OGFRL1
1.58664	OSBP
1.50036	OSBPL10
0.881149	OSBPL11
0.839803	OSBPL9
0.748538	OTUD1
0.635236	OTUD6B
0.625	PAGE4
1.34243	PAM
0.358974	PANK3
2.48529	PAQR8
1.52802	PARP10
0.957627	PCDH10
3.91667	PCDH18
3.7619	PCED1B
0.285714	PCOLCE
0.36339	PCSK5
0.278932	PDE4B
0.397887	PDE8A
0.991945	PDGFA
1.47396	PDGFD
2.33333	PDGFRB
4.25	PDGFRL
0.73791	PDIA5
1.24199	PDXDC1
1.07163	PEX5
0.883675	PFDN6
2.62559	PGPEP1
1.02091	PHACTR2
0.73029	PHF7
1.31143	PHKB
1.20441	PI4KB
1.22402	PIDD1
0.979381	PIGQ
0.29484	PINX1
0.766462	PIP4K2A
0.359415	PISD
1.03788	PKMYT1
0.449505	PLAGL1
9.94856	PLAU
0.881217	PLCB3
1.16667	PLCXD3
1.47894	PLEKHA3
3.23025	PLEKHA8
0.585127	PLEKHH3
0.222082	PLSCR1
2.86667	PMEL
5.83607	PNPLA8
0.871385	PNRC2
1.225	POC1B-GALNT4
0.976936	PODXL2
0.857143	POF1B
0.924779	POLQ
0.577478	POLR1D
1.01961	POMT1
7	POSTN
0.859556	PPHLN1
0.928571	PPIL6
0.904283	PPP1R15B
0.666667	PPP1R1C
1.00636	PPP2R3A
1.0666	PPP2R3C
1.19027	PPP2R5C
0.929847	PPT1
1.4375	PRAM1
1.22125	PRDM2
0.0955127	PRICKLE2
0.580674	PRKAA2
0.515707	PRKCD
0.0859729	PROCA1
1.55185	PROSER3
2.55446	PRRG4
0.384615	PRTFDC1
1.5468	PRUNE2
0.141304	PRX
0.892548	PSEN1
0.524047	PSMD11
0.783409	PSMG1
1.58424	PTCH1
0.706441	PTPN21
0.573779	PTPRF
0.509211	PWP1
1.60808	QSOX1
0.64207	QSOX2
7.06343	RAB20
3.42384	RAB27B
1.9916	RAB6A
1.75781	RAB6B
0.176471	RARRES1
0.166667	RASGEF1A
1.4375	RASGRF1
2.51304	RASGRP3
1.43733	RASSF2
1.79167	RASSF6
0.690846	RBFOX1
1.0678	RBM20
0.333333	RBP2
4.5	RBP5
1.42647	RC3H1
5	RCBTB2
0.110425	RELN
0.996358	RER1
2.58621	RET
0.503408	RFC2
1.23802	RFK
0.825269	RFX2
3.06472	RGL1
1.45488	RHBDD2
0.592058	RHOF
3	RHOH
1.56319	RIN2
2.74545	RINT1
0.841474	RIOK3
0.88	RIT2
0.733945	RMDN2
1.14646	RNF121
1.54545	RNF125
9.9434	RNF157
1.30887	RNF214
1.96639	RNF24
1.85252	RNPEP
0.777778	RPGR
0.530273	RPL12
0.867003	RPRD1A
0.641808	RPS12
1.01031	RPUSD1
1.72727	RRAD
1.04818	RRAGA
1.33969	RRAGB
0.875252	RXRA
0.997446	RYK
2.34615	RYR1
1.68537	S100A1
3.46614	S100A3
2.3	S1PR2
0.713758	SACM1L
1.66667	SAMD12
1.10136	SART1
0.660212	SCAMP2
0.870345	SCAMP4
1	SCARF1
0.142857	SCG2
0.74537	SCLY
1.22681	SCOC
0.96371	SCPEP1
0.633829	SCRN2
2.28151	SDC4
0.612903	SDCBP2
0.946019	SDE2
0.701767	SDF4
0.543889	SEC11A
1.56043	SEC11C
1.33333	SEC14L5
0.816159	SEC16A
0.551012	SEC22C
4.28842	SEMA3C
66.0952	SEMA3D
1.66667	SEMA6D
0.568408	SERPINE2
1.18015	SERTAD1
1.05674	SGCE
0.799784	SGMS1
1.01923	SGSM3
1.92364	SH3BP2
1.46358	SH3BP5L
0.918103	SHARPIN
2.2	SIGLEC11
10.8571	SIGLEC15
0.773474	SIPA1
2.63248	SIPA1L2
2.37778	SIPA1L3
0.916201	SLC16A13
0.885714	SLC17A1
1.33333	SLC18B1
0.877996	SLC20A1
0.881775	SLC23A2
0.8	SLC24A3
1	SLC26A11
3.37647	SLC29A3
0.660269	SLC30A5
0.740388	SLC30A6
0.886286	SLC30A7
0.850637	SLC35A2
1.24632	SLC35A5
2.07018	SLC35C1
1.67381	SLC35C2
0.907621	SLC35D2
1.08545	SLC35E1
0.950462	SLC35F2
0.9656	SLC35F3
0.698888	SLC36A4
0.523862	SLC38A10
0.757246	SLC39A14
0.385542	SLC43A1
0.233333	SLC5A1
4.90476	SLC6A16
0.2	SLC6A4
18.9	SLC6A9
0.206897	SLPI
0.85881	SMAD6
1.1638	SMAP1
1.2723	SMIM13
0.969599	SMIM7
0.794495	SMYD4
1.28589	SNAPIN
1.39897	SNTB2
1.15	SNX29
0.666667	SNX31
0.995402	SORT1
0.285714	SOSTDC1
1.6383	SOX15
1.16667	SOX7
1.51656	SPATA25
5.97872	SPATA6
0.71942	SPCS1
0.0666667	SPINK4
0.858563	SPNS1
2.67949	SPP1
1.29487	SPRY1
1.55072	SPRY4
0.411765	SPSB4
2.03638	SPTBN1
0.75135	SRCAP
0.72	SREBF1
1.5	SRGN
0.26087	ST6GALNAC1
0.460414	ST6GALNAC4
1.66667	ST8SIA2
1.89286	ST8SIA4
1.47473	STMN3
0.285714	STMN4
0.849893	STX10
2.24966	STX12
1.33769	STX5
1.45055	STX6
4	SULT1B1
0.846154	SUN3
1.13536	SURF4
0.104167	SUSD5
2.0688	SYAP1
1.11111	SYCE3
1.24755	SYDE1
0.549569	SYDE2
4.13917	SYNC
0.503294	SYNGR2
0.5	SYNGR4
2.17123	SYTL2
1.10443	TAF11
0.86821	TAF7
0.959872	TANGO6
2.84339	TATDN3
0.763341	TBC1D14
1.81785	TBC1D22A
1.23667	TBC1D23
2.52971	TBC1D5
1.22537	TCP11L1
0.490178	TCTN2
1.88674	TDRD3
2.2	TEX26
0.789474	TFAP2D
0.222222	TFR2
0.944345	TGFB1
0.786676	TGOLN2
0.37694	THAP10
1.12308	THAP2
0.752841	TJAP1
2.96667	TLR5
0.727397	TM9SF1
1.18542	TM9SF3
1.66904	TMBIM4
1	TMC8
0.402685	TMED10
0.883132	TMED3
0.971429	TMEM104
0.666667	TMEM115
1.68057	TMEM123
0.810811	TMEM130
3.66667	TMEM132E
2.01838	TMEM165
4.34091	TMEM168
1.07765	TMEM181
0.8013	TMEM184B
0.993762	TMEM214
0.94702	TMEM241
1.19529	TMEM25
0.856153	TMEM251
1.14729	TMEM41A
0.736196	TMEM53
1.91489	TMEM74
0.793103	TMEM74B
1.20435	TMEM80
19.4868	TMEM86A
0.713361	TMEM87A
2.99578	TMEM87B
1.17057	TMF1
0.607955	TNFAIP2
0.0719258	TNFSF9
2.10698	TNNT1
0.765338	TNRC6A
2.68571	TOM1L2
0.640438	TP53I11
0.117333	TP73
1.08777	TPD52
1.07555	TPST1
1.01247	TRAF3IP2
0.92801	TRAPPC12
1.20134	TRAPPC3
0.0588235	TRAPPC3L
1.41577	TRAPPC9
0.703125	TREM1
36	TRIM22
1	TRIM55
0.777534	TRIP11
0.705064	TRRAP
3.80157	TSC22D3
2.33333	TSHZ2
1.54545	TSLP
0.844278	TSNAX
1.38889	TSPAN3
1.42006	TSPAN31
1.63616	TSPAN9
0.917373	TSR3
1.68155	TTC33
1.84624	TTPAL
1.0387	TVP23B
0.762002	TXNDC15
0.473118	TYMP
1.13159	UBAC1
1.52778	UBASH3A
1.43267	UBXN6
1	UGT3A2
0.527321	UNC13B
0.703599	USO1
0.769119	USP32
1.16633	USP33
0.788099	USP8
1.86256	VAMP4
4.14395	VAMP8
0.082575	VGF
1.55219	VPS51
0.488042	VPS53
0.806936	VPS54
1.72062	VTI1A
0.781477	VTI1B
1.64384	VWA5B2
0.809391	WDFY1
1.10324	WDR41
1.31139	WDR44
1.21862	WDR45B
0.554386	WDR77
0.441176	WDR88
3.59901	WDTC1
2.09506	WIPI1
1.375	WNT10B
1.37822	WSCD1
4.11481	WWC1
4.87778	WWOX
0.952913	WWP1
0.103448	XKR8
0.958167	YIF1A
0.988288	YIF1B
0.84878	YIPF1
1.38043	YIPF4
0.966993	YIPF5
1.73538	ZADH2
1.27273	ZBBX
2.375	ZBED9
1.32716	ZBTB5
1.11111	ZC3H12B
1.24682	ZC3H12C
1.62611	ZC3H6
0.675241	ZC3HAV1
1.93088	ZCCHC4
1.39474	ZCWPW1
2.19069	ZDHHC13
0.887439	ZDHHC17
1.91194	ZDHHC21
0.595726	ZDHHC3
0.532403	ZDHHC9
0.385563	ZFAND4
1.33112	ZFPL1
0.368852	ZKSCAN2
0.534715	ZMYM5
0.923131	ZMYND19
1.8189	ZMYND8
0.895756	ZNF143
0.924474	ZNF148
0.981818	ZNF18
0.68984	ZNF280D
0.964552	ZNF326
0.209677	ZNF461
1.24918	ZNF526
4.36364	ZNF527
0.859967	ZNF532
0.524496	ZNF569
1.51748	ZNF576
1.18111	ZNF622
1.27741	ZNF629
0.0181818	ZNF682
3.84	ZNF75D
0.497625	ZNRF3
0.890658	ZYG11B

## Sheet: Лист2
0.835705	ABCA7					147.5	FAM228B
0.88986	ABCB6					72	BDKRB2
0.552431	ABCC4					65.9091	CPQ
0.039604	ABCC8					55	ZNF682
0.25	ABCG1					52.8	ACCS
0.571429	ACAP1					21.5607	AKR1E2
0.822704	ACAP3					17	TRAPPC3L
0.984593	ACBD3					16.4	ARSI
52.8	ACCS					15	SPINK4
1.57971	ACHE					13.9032	TNFSF9
0.930599	ACSL4					12.1102	VGF
0.730435	ADAMTSL5					12	CHI3L1
1.98872	ADAT2					11.6316	PROCA1
0.614901	ADCY6					11.5172	KRT2
1.68563	ADI1					10.4698	PRICKLE2
0.667088	AFTPH					9.66667	XKR8
0.498623	AGPAT4					9.6	SUSD5
0.454982	AIG1					9.16327	BEGAIN
1.60009	AJUBA					9.05589	RELN
1.0664	AKAP9					8.52273	TP73
21.5607	AKR1E2					8.23926	HS6ST2
1.10714	AKR7A2					8.08271	MDGA1
1.44564	ALG2					7.66667	MAL
1.04076	ALKBH5					7.25	NUDT7
1.45455	ALX1					7.20447	HMOX1
2.71429	AMBP					7.07692	PRX
1.27073	AMFR					7.05714	B3GNT7
0.480176	AMIGO2					7	SCG2
1.07004	ANAPC10					6.16	EOMES
1.2829	ANKRD26					6	NLRP2
0.910078	ANKRD49					6	RASGEF1A
1.84706	AOC3					5.66667	RARRES1
1.90099	AP1AR					5.33333	LRRC43
1.51134	AP1B1					5	NHLH1
1.31527	AP1S1					5	SLC6A4
0.317114	AP1S2					4.98033	NAPRT
1.24372	AP3B1					4.83333	SLPI
3.91489	AP3B2					4.76923	ZNF461
0.649318	AP5B1					4.68238	MANEAL
0.510444	APAF1					4.66867	KCTD15
0.334764	APBA1					4.50285	PLSCR1
0.0240964	APBA2					4.5	TFR2
1.40831	APC					4.4	GCNT3
0.0659574	APLP1					4.28571	SLC5A1
0.428571	APOH					4.0122	BST2
0.604109	APP					4	ARR3
0.801276	ARCN1					3.91489	AP3B2
0.71825	ARFGAP1					3.91256	COLEC12
1.02136	ARFGAP2					3.83333	ST6GALNAC1
0.706507	ARFGAP3					3.58511	PDE4B
0.570719	ARFGEF1					3.54286	GNB3
0.626948	ARFGEF2					3.5	PCOLCE
1.27456	ARFIP1					3.5	SOSTDC1
1.09817	ARFIP2					3.5	STMN4
0.669231	ARFRP1					3.42857	BHLHA15
0.913043	ARHGAP15					3.4179	CTSL
0.834677	ARHGAP32					3.39167	PINX1
1.13895	ARL1					3.34043	ASB13
1.35733	ARL15					3.3283	ATR
1.10747	ARL2					3.16667	CDH9
0.747967	ARL4D					3.11139	IL6ST
0.431653	ARMCX3					3	CPA3
4	ARR3					3	CXXC4
0.469667	ARSA					3	KIAA1210
0.790123	ARSB					3	LAX1
16.4	ARSI					3	RBP2
3.34043	ASB13					2.95055	CHEK2
1.58811	ASB7					2.94286	HFM1
0.63072	ASCC3					2.83784	CGREF1
1.05199	ASH1L					2.78571	PANK3
1.10791	ASIC1					2.7823	PISD
0.25	ASIC4					2.75187	PCSK5
0.00869565	ASTN1					2.71429	AMBP
1.42092	ATAT1					2.71111	ZKSCAN2
0.479923	ATP11A					2.66667	ENPP2
1.29905	ATP2C1					2.65825	CNKSR2
0.909348	ATP6V0A1					2.65294	THAP10
0.822034	ATP7A					2.6	PRTFDC1
0.507973	ATP7B					2.59375	SLC43A1
3.3283	ATR					2.59361	ZFAND4
0.949899	B2M					2.53488	IL17RD
1.21197	B3GALNT2					2.51327	PDE8A
7.05714	B3GNT7					2.50502	DTX3
1.21053	B3GNT9					2.49653	NMT2
0.0568966	B4GALNT3					2.48333	TMED10
0.85474	B4GALT1					2.44444	MEST
1.1137	B4GALT2					2.42857	SPSB4
1.03958	B4GALT3					2.41363	CORO6
0.197491	B4GALT4					2.394	CHST14
0.5	BARX2					2.32	CLCN5
72	BDKRB2					2.26667	WDR88
9.16327	BEGAIN					2.22467	PLAGL1
0.5781	BET1L					2.17196	ST6GALNAC4
1.13736	BGN					2.16667	KCNJ12
3.42857	BHLHA15					2.15385	DDX54
0.976622	BICD2					2.15385	HSPB6
0.888275	BIRC6					2.14699	CDC123
0.67378	BLOC1S3					2.14286	IGFBP5
0.891439	BLZF1					2.11364	TYMP
0.841362	BROX					2.07955	DHX58
0.352941	BRSK2					2.04901	VPS53
0.501354	BSDC1					2.04008	TCTN2
4.0122	BST2					2.00955	ZNRF3
1.19767	BTG4					2	GALNT3
1.29068	C12orf40					2	HSD17B13
1.41447	C12orf43					2	SYNGR4
0.38806	C1QTNF2					1.98872	ADAT2
0.641026	C1QTNF3					1.98691	SYNGR2
1.16667	C1QTNF4					1.98646	RFC2
0.37987	C5AR1					1.96382	PWP1
0.551572	CACNB3					1.9544	CDC25A
0.631579	CALML4					1.93909	PRKCD
0.912714	CAND1					1.9375	NAA11
1.31979	CANT1					1.93333	ERMAP
0.166667	CAPN9					1.9089	SLC38A10
1.22416	CASP10					1.90823	PSMD11
0.105852	CAV1					1.90659	ZNF569
1.41076	CCAR1					1.90099	AP1AR
0.270677	CCDC110					1.89638	UNC13B
0.116246	CCDC126					1.88889	INHA
0.628598	CCDC136					1.88582	RPL12
0.790698	CCDC154					1.87828	ZDHHC9
0.65	CCDC170					1.87016	ZMYM5
1.14917	CCDC25					1.85017	FAM210A
0.75	CCDC68					1.84706	AOC3
1.23716	CCDC69					1.83861	SEC11A
0.0813507	CCDC71L					1.83333	DAPK2
0.740899	CCDC91					1.82485	FAM184A
1.51086	CCNB2					1.81961	SYDE2
1.12406	CCNI					1.81739	DPH5
0.795338	CCNJ					1.81484	SEC22C
1.14178	CCPG1					1.8038	WDR77
0.0740741	CD300C					1.8	KIF12
0.25	CD36					1.76401	DDX31
1	CD3E					1.7593	SERPINE2
0.813833	CD44					1.75224	NSF
0.56025	CD59					1.75	GLYCTK
1.07766	CD68					1.74602	NAA25
0.185185	CD74					1.74283	PTPRF
0.228117	CD83					1.73387	DLL3
1.35858	CD99					1.73167	POLR1D
2.14699	CDC123					1.72889	MAP2K7
1.9544	CDC25A					1.72214	PRKAA2
0.174757	CDH1					1.7173	FAM174A
0.263158	CDH15					1.70903	PLEKHH3
3.16667	CDH9					1.70344	GALNT2
1.35958	CDK13					1.68902	RHOF
0.141414	CDK15					1.68563	ADI1
0.659218	CEP85					1.67862	ZDHHC3
2.83784	CGREF1					1.67213	CHST12
2.95055	CHEK2					1.66079	LGR5
12	CHI3L1					1.659	COG8
0.410288	CHST11					1.64486	TNFAIP2
1.67213	CHST12					1.63158	SDCBP2
2.394	CHST14					1.62731	LRRC28
1.47534	CHST2					1.625	MALRD1
0.77057	CHST3					1.60009	AJUBA
1.0482	CLASP2					1.6	PAGE4
2.32	CLCN5					1.58811	ASB7
0.369048	CLEC2D					1.58801	EPS8
0.855558	CMTM4					1.57971	ACHE
2.65825	CNKSR2					1.57778	MGAT2
1.3491	COG2					1.57771	SCRN2
0.62398	COG3					1.57422	OTUD6B
1.11368	COG4					1.56427	JAM3
0.386549	COG5					1.56143	TP53I11
0.524247	COG6					1.5581	RPS12
1.05232	COG7					1.55746	QSOX2
1.659	COG8					1.55356	FMNL2
0.136364	COL17A1					1.5443	DSCAM
0.634216	COL18A1					1.528	DCLRE1C
0.140351	COL8A2					1.52632	NSUN6
3.91256	COLEC12					1.51467	SCAMP2
0.916019	COMMD9					1.51453	SLC30A5
1.42535	COMTD1					1.51411	GNPDA1
0.853327	COPA					1.51134	AP1B1
1.07584	COPB1					1.51086	CCNB2
0.757146	COPB2					1.5	MYLK4
0.969301	COPE					1.5	MZB1
0.60745	COPG1					1.5	PPP1R1C
0.815	COQ10A					1.5	SNX31
2.41363	CORO6					1.5	TMEM115
0.333333	CPA2					1.48387	ITIH5
3	CPA3					1.48095	ZC3HAV1
0.766594	CPEB4					1.47554	MIF4GD
65.9091	CPQ					1.47534	CHST2
1.09185	CRYL1					1.47331	KIAA2013
0.922369	CSGALNACT1					1.46446	GGA2
0.0699927	CST3					1.45455	ALX1
3.4179	CTSL					1.45291	MAN1A2
0.753007	CTTN					1.44961	ZNF280D
0.749295	CUL5					1.4475	RBFOX1
1.20234	CUX1					1.44646	HPS3
1.06667	CWF19L1					1.44564	ALG2
0.956522	CWH43					1.43304	MAN2A1
0.2	CXCL16					1.43299	NOVA2
0.0434783	CXCL8					1.43084	SLC36A4
3	CXXC4					1.42737	LRRC8C
0.487034	CYTH2					1.42535	COMTD1
1.83333	DAPK2					1.42497	SDF4
1.02655	DCBLD2					1.42222	TREM1
0.820312	DCC					1.42126	USO1
1.528	DCLRE1C					1.42092	ATAT1
1.76401	DDX31					1.41831	TRRAP
2.15385	DDX54					1.41555	PTPN21
1.07699	DENND4B					1.41447	C12orf43
1.04061	DENND4C					1.41176	MMP11
0.970739	DENND5A					1.41076	CCAR1
1.14245	DEPDC1B					1.40831	APC
1.1801	DHRS11					1.40182	TMEM87A
0.820896	DHRS12					1.40103	SACM1L
2.07955	DHX58					1.39506	FAM149A
0.672414	DKK2					1.39317	LAPTM4B
1.73387	DLL3					1.39001	SPCS1
0.475328	DNAJC5					1.38889	SREBF1
0.770377	DNM2					1.38806	FKRP
0.216138	DNM3					1.38758	EXT2
0.349762	DNMBP					1.3868	HELLS
0.362903	DOCK4					1.375	LCK
1	DOK2					1.37477	TM9SF1
1.81739	DPH5					1.36932	PHF7
0.569344	DPP7					1.3625	RMDN2
0.694929	DPY30					1.36008	LRBA
0.935636	DRAM2					1.35958	CDK13
1.5443	DSCAM					1.35858	CD99
2.50502	DTX3					1.35833	TMEM53
0.294852	DUSP10					1.35821	LHFPL4
1.19596	DYM					1.35733	ARL15
0.947941	EAPP					1.35518	PDIA5
0.868932	EBAG9					1.35064	SLC30A6
0.418833	EDN1					1.3491	COG2
1.20883	EEF1G					1.34862	FBXO31
1.22926	EFCAB14					1.34161	SCLY
0.0860927	EFHD1					1.33594	OTUD1
0.109276	EHF					1.33333	EXOC3L2
0.898116	EI24					1.33333	MATN3
2.66667	ENPP2					1.33094	SRCAP
0.444444	ENPP6					1.3283	TJAP1
1.14622	ENTPD6					1.32508	GTPBP1
6.16	EOMES					1.32057	SLC39A14
0.651204	EPHA2					1.31979	CANT1
1.58801	EPS8					1.31951	GLG1
0.821029	ERAP2					1.31527	AP1S1
1.14125	ERGIC2					1.3129	FAM89A
1.10807	ERI2					1.31233	TXNDC15
0.380282	ERICH5					1.31003	TBC1D14
1.93333	ERMAP					1.30661	TNRC6A
1.21799	ESCO2					1.3047	PIP4K2A
0.518262	ESD					1.30154	G2E3
0.782422	EVI5					1.30019	USP32
1.33333	EXOC3L2					1.29905	ATP2C1
1.38758	EXT2					1.29461	MPHOSPH9
0.5	F5					1.2935	FAM20B
0.646154	FABP3					1.29287	SIPA1
1.13487	FAM107B					1.29068	C12orf40
1.14068	FAM114A1					1.28612	TRIP11
1.39506	FAM149A					1.28571	RPGR
1.7173	FAM174A					1.2829	ANKRD26
0.285714	FAM178B					1.27963	VTI1B
1.82485	FAM184A					1.27647	PSMG1
0.469301	FAM199X					1.27456	ARFIP1
1.2935	FAM20B					1.27117	TGOLN2
0.4801	FAM20C					1.27073	AMFR
1.85017	FAM210A					1.26888	USP8
0.642557	FAM219A					1.26667	TFAP2D
1.06342	FAM219B					1.26087	TMEM74B
0.634328	FAM222A					1.25866	SMYD4
147.5	FAM228B					1.25034	SGMS1
0.982301	FAM229B					1.25028	GGA3
0.67905	FAM3C					1.25	SLC24A3
0.209486	FAM78B					1.24797	TMEM184B
1.3129	FAM89A					1.2455	NCKAP5
0.441841	FAM8A1					1.24372	AP3B1
0.87037	FAR2					1.23926	VPS54
1.04132	FBXL8					1.23898	NEO1
1.34862	FBXO31					1.23716	CCDC69
1.05836	FBXW4					1.2355	WDFY1
0.214286	FCGBP					1.234	GLB1
0.4	FCGR2A					1.23333	TMEM130
1.05144	FEM1A					1.22926	EFCAB14
0.619839	FEZ2					1.22525	SEC16A
0.544438	FKBP14					1.22518	GALE
0.876018	FKBP9					1.22416	CASP10
1.38806	FKRP					1.21799	ESCO2
0.650584	FLNB					1.21197	B3GALNT2
1.13796	FLOT1					1.21173	RFX2
1.55356	FMNL2					1.21053	B3GNT9
0.767483	FMNL3					1.20883	EEF1G
0.822386	FNDC3A					1.20234	CUX1
0.666667	FPR1					1.19767	BTG4
0.710526	FRMD3					1.1972	LIG1
1.05204	FRMD4A					1.19697	FUT10
0.57441	FRMD4B					1.19596	DYM
0.88641	FSD1L					1.19076	OSBPL9
0.63098	FURIN					1.18839	RIOK3
1.19697	FUT10					1.18571	MLST8
0.737024	FUT11					1.18444	TSNAX
0.834475	FUT8					1.18182	SUN3
1.30154	G2E3					1.1801	DHRS11
0.0625	GABRD					1.17816	YIPF1
1.00951	GAK					1.17662	STX10
0.2125	GAL					1.17559	SLC35A2
1.22518	GALE					1.17262	NUDT18
0.834068	GALK1					1.16802	TMEM251
0.769334	GALNT10					1.16667	C1QTNF4
0.285714	GALNT14					1.16667	POF1B
0.666667	GALNT15					1.16474	SPNS1
0.443185	GALNT18					1.1644	SMAD6
1.70344	GALNT2					1.16339	PPHLN1
2	GALNT3					1.16284	ZNF532
0.2	GALNT5					1.1534	RPRD1A
0.306122	GALNT6					1.1518	TAF7
1.09048	GALNT7					1.14917	CCDC25
1	GALNT8					1.14897	SCAMP4
0.733786	GBA2					1.14884	NCOA4
0.615017	GBF1					1.1476	PNRC2
0.288385	GCC1					1.14622	ENTPD6
0.690749	GCC2					1.14253	RXRA
0.454545	GCGR					1.14245	DEPDC1B
1.06667	GCK					1.14178	CCPG1
4.4	GCNT3					1.14125	ERGIC2
0.398058	GCNT4					1.14068	FAM114A1
0.107609	GDF15					1.13896	SLC20A1
0.991031	GDF9					1.13895	ARL1
0.218468	GDPD5					1.13796	FLOT1
1.09752	GFRA1					1.13736	BGN
0.889286	GGA1					1.13636	RIT2
1.46446	GGA2					1.13553	HOOK3
1.25028	GGA3					1.13488	OSBPL11
1.234	GLB1					1.13487	FAM107B
1.31951	GLG1					1.13479	PLCB3
0.730132	GLT8D2					1.13408	SLC23A2
1.75	GLYCTK					1.13233	TMED3
0.673298	GNB1					1.13164	PFDN6
3.54286	GNB3					1.12903	SLC17A1
1.51411	GNPDA1					1.1283	SLC30A7
1.009	GNPDA2					1.12684	ZDHHC17
0.87995	GNPTAB					1.12406	CCNI
0.867912	GOLGA1					1.12277	ZYG11B
0.837072	GOLGA2					1.12039	PSEN1
0.978842	GOLGA3					1.11724	NIPA2
0.753552	GOLGA4					1.11696	GOLGA5
1.11696	GOLGA5					1.11637	ZNF143
0.703801	GOLGB1					1.11491	LAT
0.541687	GOLIM4					1.1137	B4GALT2
1.07647	GOLM1					1.11368	COG4
0.798736	GOLPH3					1.11111	HGD
1.00992	GOLPH3L					1.10827	HDAC3
1.07692	GOPC					1.10807	ERI2
1.052	GORAB					1.10791	ASIC1
0.559893	GORASP1					1.10747	ARL2
0.855673	GORASP2					1.10714	AKR7A2
0.397932	GOSR2					1.1064	NETO1
0.738132	GPATCH1					1.10585	PPP1R15B
0.307179	GPC6					1.10554	METTL15
0.619707	GPR107					1.10491	KIAA0319L
0.646809	GPR108					1.10178	SLC35D2
0.72439	GPSM1					1.09817	ARFIP2
0.833333	GRAMD2B					1.09752	GFRA1
0.899233	GSKIP					1.09185	CRYL1
1.32508	GTPBP1					1.09146	SLC16A13
1.10827	HDAC3					1.09048	GALNT7
1.01478	HDAC5					1.09007	TSR3
1.3868	HELLS					1.0892	SHARPIN
2.94286	HFM1					1.08506	LRIG2
1.11111	HGD					1.08327	ZMYND19
0.232334	HHAT					1.0817	ZNF148
0.245854	HID1					1.08134	POLQ
0.0138479	HMCN1					1.07766	CD68
7.20447	HMOX1					1.07757	TRAPPC12
1.13553	HOOK3					1.07699	DENND4B
0.851485	HOXB6					1.07692	GOPC
1.44646	HPS3					1.07692	PPIL6
8.23926	HS6ST2					1.07647	GOLM1
2	HSD17B13					1.07584	COPB1
0.201805	HSPA12A					1.0755	LFNG
2.15385	HSPB6					1.07545	PPT1
0.0950704	IFITM1					1.07004	ANAPC10
0.409772	IFNGR2					1.06667	CWF19L1
0.640011	IGF2R					1.06667	GCK
2.14286	IGFBP5					1.0664	AKAP9
0.0399375	IGFBP7					1.06452	MAX
2.53488	IL17RD					1.06342	FAM219B
0.910217	IL18					1.05894	TGFB1
3.11139	IL6ST					1.05836	FBXW4
0.750501	ILVBL					1.05706	SDE2
1.88889	INHA					1.05594	TMEM241
0.233333	INMT					1.05232	COG7
0.575408	INPP5E					1.05212	SLC35F2
0.459669	INPPL1					1.05204	FRMD4A
0.444444	ITIH2					1.052	GORAB
1.48387	ITIH5					1.05199	ASH1L
0.195561	ITM2B					1.05144	FEM1A
0.0420402	JAG1					1.04941	WWP1
0.266421	JAKMIP2					1.0482	CLASP2
1.56427	JAM3					1.04425	PCDH10
2.16667	KCNJ12					1.04366	YIF1A
0.153164	KCNS3					1.04181	TANGO6
4.66867	KCTD15					1.04132	FBXL8
0.738102	KDELR1					1.04076	ALKBH5
0.666667	KEL					1.04061	DENND4C
1.10491	KIAA0319L					1.03958	B4GALT3
3	KIAA1210					1.03766	SCPEP1
0.138075	KIAA1755					1.03675	ZNF326
1.47331	KIAA2013					1.03672	MBNL3
1.8	KIF12					1.03563	SLC35F3
0.715163	KLF5					1.03413	YIPF5
0.959755	KLHL20					1.03135	SMIM7
11.5172	KRT2					1.02941	TMEM104
0.73231	LACTB2					1.02655	DCBLD2
0.00351936	LAMC2					1.02361	PODXL2
0.881826	LAMTOR1					1.02136	ARFGAP2
0.625437	LAPTM4A					1.02105	PIGQ
1.39317	LAPTM4B					1.02052	MSH6
1.11491	LAT					1.01852	ZNF18
3	LAX1					1.01478	HDAC5
1.375	LCK					1.01185	YIF1B
1.0755	LFNG					1.00992	GOLPH3L
0.107143	LGI4					1.00951	GAK
1.66079	LGR5					1.009	GNPDA2
1.35821	LHFPL4					1.00812	PDGFA
0.176497	LHX1					1.00628	TMEM214
1.1972	LIG1					1.00462	SORT1
0.535009	LITAF					1.00366	RER1
1	LMX1A					1.00256	RYK
1.36008	LRBA					1	CD3E
1.08506	LRIG2					1	DOK2
0.919565	LRRC27					1	GALNT8
1.62731	LRRC28					1	LMX1A
5.33333	LRRC43					1	NLGN3
0.078125	LRRC63					1	SCARF1
1.42737	LRRC8C					1	SLC26A11
0.526063	LTBR					1	TMC8
0.791933	LYN					1	TRIM55
0.491979	LYZ					1	UGT3A2
7.66667	MAL					0.993677	PPP2R3A
1.625	MALRD1					0.993542	NBN
0.660714	MAN1A1					0.991031	GDF9
1.45291	MAN1A2					0.989796	RPUSD1
1.43304	MAN2A1					0.98768	TRAF3IP2
0.574512	MANEA					0.984593	ACBD3
4.68238	MANEAL					0.982301	FAM229B
0.450847	MANSC1					0.981132	SGSM3
1.72889	MAP2K7					0.980769	POMT1
0.0238095	MAPK4					0.979516	PHACTR2
0.0447761	MARCO					0.978842	GOLGA3
0.886905	MASP2					0.976622	BICD2
1.33333	MATN3					0.973054	MGAT4A
1.06452	MAX					0.970739	DENND5A
1.03672	MBNL3					0.969301	COPE
0.593291	MCOLN1					0.9635	PKMYT1
0.469042	MDFIC					0.962738	TVP23B
8.08271	MDGA1					0.959755	KLHL20
0.65975	MDM2					0.95936	MPPE1
0.908679	MED13L					0.956522	CWH43
0.954086	MED8					0.954086	MED8
2.44444	MEST					0.954035	RRAGA
1.10554	METTL15					0.953975	NUCB2
0.848506	MFAP3					0.949899	B2M
1.57778	MGAT2					0.947941	EAPP
0.973054	MGAT4A					0.946309	SGCE
0.489434	MGAT4B					0.943765	OGFRL1
0.215972	MICAL2					0.937557	PPP2R3C
0.618679	MID1					0.936508	RBM20
1.47554	MIF4GD					0.935636	DRAM2
1.18571	MLST8					0.933333	OCEL1
1.41176	MMP11					0.933157	PEX5
1.29461	MPHOSPH9					0.930599	ACSL4
0.927404	MPLKIP					0.929756	TPST1
0.95936	MPPE1					0.927948	TMEM181
0.340426	MPZL3					0.927404	MPLKIP
1.02052	MSH6					0.922369	CSGALNACT1
0.69395	MVB12B					0.92128	SLC35E1
1.5	MYLK4					0.919565	LRRC27
0.421053	MYOM3					0.91931	TPD52
0.795181	MYRIP					0.916019	COMMD9
1.5	MZB1					0.913043	ARHGAP15
1.9375	NAA11					0.912714	CAND1
1.74602	NAA25					0.910217	IL18
0.784029	NAB1					0.910078	ANKRD49
0.638965	NADSYN1					0.909348	ATP6V0A1
4.98033	NAPRT					0.908679	MED13L
0.602547	NBAS					0.907965	SART1
0.42132	NBEA					0.906423	WDR41
0.993542	NBN					0.905444	TAF11
1.2455	NCKAP5					0.9	SYCE3
1.14884	NCOA4					0.9	ZC3H12B
0.754028	NCOA7					0.899233	GSKIP
0.82866	NECAB3					0.898601	NTAN1
1.23898	NEO1					0.898116	EI24
1.1064	NETO1					0.891439	BLZF1
0.233279	NETO2					0.890411	THAP2
5	NHLH1					0.88986	ABCB6
1.11724	NIPA2					0.889286	GGA1
0.712395	NIPAL1					0.888275	BIRC6
0.615385	NKX2-1					0.886905	MASP2
1	NLGN3					0.88641	FSD1L
6	NLRP2					0.883712	UBAC1
0.421053	NLRP5					0.881826	LAMTOR1
0.2	NLRP7					0.880775	SURF4
2.49653	NMT2					0.87995	GNPTAB
0.0588235	NNMT					0.876018	FKBP9
0.0769231	NOD2					0.872247	RNF121
1.43299	NOVA2					0.871622	TMEM41A
0.488889	NRTN					0.87037	FAR2
1.75224	NSF					0.869565	SNX29
1.52632	NSUN6					0.868932	EBAG9
0.898601	NTAN1					0.867912	GOLGA1
0.789683	NUCB1					0.859253	SMAP1
0.953975	NUCB2					0.857392	USP33
1.17262	NUDT18					0.857143	PLCXD3
7.25	NUDT7					0.857143	SOX7
0.590909	NYAP1					0.855673	GORASP2
0.711898	OAZ2					0.855558	CMTM4
0.933333	OCEL1					0.85474	B4GALT1
0.408752	ODF3L2					0.854288	TMF1
0.943765	OGFRL1					0.853327	COPA
0.630264	OSBP					0.851485	HOXB6
0.666509	OSBPL10					0.848506	MFAP3
1.13488	OSBPL11					0.847349	SERTAD1
1.19076	OSBPL9					0.846659	ZNF622
1.33594	OTUD1					0.843583	TM9SF3
1.57422	OTUD6B					0.841362	BROX
1.6	PAGE4					0.840144	PPP2R5C
0.744919	PAM					0.837072	GOLGA2
2.78571	PANK3					0.836617	TMEM25
0.402367	PAQR8					0.835705	ABCA7
0.654442	PARP10					0.834677	ARHGAP32
1.04425	PCDH10					0.834475	FUT8
0.255319	PCDH18					0.834068	GALK1
0.265823	PCED1B					0.833333	GRAMD2B
3.5	PCOLCE					0.832402	TRAPPC3
2.75187	PCSK5					0.830325	TMEM80
3.58511	PDE4B					0.830279	PI4KB
2.51327	PDE8A					0.82866	NECAB3
1.00812	PDGFA					0.822704	ACAP3
0.678445	PDGFD					0.822386	FNDC3A
0.428571	PDGFRB					0.822034	ATP7A
0.235294	PDGFRL					0.821029	ERAP2
1.35518	PDIA5					0.820896	DHRS12
0.805158	PDXDC1					0.820604	WDR45B
0.933157	PEX5					0.820312	DCC
1.13164	PFDN6					0.818831	PRDM2
0.380866	PGPEP1					0.816981	PIDD1
0.979516	PHACTR2					0.816327	POC1B-GALNT4
1.36932	PHF7					0.816078	TCP11L1
0.762524	PHKB					0.815123	SCOC
0.830279	PI4KB					0.815	COQ10A
0.816981	PIDD1					0.813833	CD44
1.02105	PIGQ					0.808621	TBC1D23
3.39167	PINX1					0.807741	RFK
1.3047	PIP4K2A					0.805158	PDXDC1
2.7823	PISD					0.802362	SLC35A5
0.9635	PKMYT1					0.80204	ZC3H12C
2.22467	PLAGL1					0.80157	SYDE1
0.100517	PLAU					0.801276	ARCN1
1.13479	PLCB3					0.800525	ZNF526
0.857143	PLCXD3					0.798736	GOLPH3
0.676162	PLEKHA3					0.795338	CCNJ
0.309573	PLEKHA8					0.795181	MYRIP
1.70903	PLEKHH3					0.791933	LYN
4.50285	PLSCR1					0.790698	CCDC154
0.348837	PMEL					0.790123	ARSB
0.171348	PNPLA8					0.789683	NUCB1
1.1476	PNRC2					0.785977	SMIM13
0.816327	POC1B-GALNT4					0.785714	ZBBX
1.02361	PODXL2					0.784029	NAB1
1.16667	POF1B					0.782836	ZNF629
1.08134	POLQ					0.782422	EVI5
1.73167	POLR1D					0.77767	SNAPIN
0.980769	POMT1					0.772277	SPRY1
0.142857	POSTN					0.77057	CHST3
1.16339	PPHLN1					0.770377	DNM2
1.07692	PPIL6					0.769334	GALNT10
1.10585	PPP1R15B					0.767483	FMNL3
1.5	PPP1R1C					0.766594	CPEB4
0.993677	PPP2R3A					0.764019	RNF214
0.937557	PPP2R3C					0.762548	WDR44
0.840144	PPP2R5C					0.762524	PHKB
1.07545	PPT1					0.757146	COPB2
0.695652	PRAM1					0.754028	NCOA7
0.818831	PRDM2					0.753552	GOLGA4
10.4698	PRICKLE2					0.753488	ZBTB5
1.72214	PRKAA2					0.753007	CTTN
1.93909	PRKCD					0.751249	ZFPL1
11.6316	PROCA1					0.750501	ILVBL
0.644391	PROSER3					0.75	CCDC68
0.391473	PRRG4					0.75	SEC14L5
2.6	PRTFDC1					0.75	SLC18B1
0.646497	PRUNE2					0.749295	CUL5
7.07692	PRX					0.747967	ARL4D
1.12039	PSEN1					0.747559	STX5
1.90823	PSMD11					0.746439	RRAGB
1.27647	PSMG1					0.744919	PAM
0.631218	PTCH1					0.740899	CCDC91
1.41555	PTPN21					0.738132	GPATCH1
1.74283	PTPRF					0.738102	KDELR1
1.96382	PWP1					0.737024	FUT11
0.621859	QSOX1					0.733786	GBA2
1.55746	QSOX2					0.73231	LACTB2
0.141574	RAB20					0.730435	ADAMTSL5
0.29207	RAB27B					0.730132	GLT8D2
0.502108	RAB6A					0.727273	WNT10B
0.568889	RAB6B					0.725572	WSCD1
5.66667	RARRES1					0.724413	YIPF4
6	RASGEF1A					0.72439	GPSM1
0.695652	RASGRF1					0.72	TSPAN3
0.397924	RASGRP3					0.71825	ARFGAP1
0.695735	RASSF2					0.716981	ZCWPW1
0.55814	RASSF6					0.715163	KLF5
1.4475	RBFOX1					0.71481	SNTB2
0.936508	RBM20					0.712395	NIPAL1
3	RBP2					0.711898	OAZ2
0.222222	RBP5					0.710526	FRMD3
0.701031	RC3H1					0.706507	ARFGAP3
0.2	RCBTB2					0.706329	TRAPPC9
9.05589	RELN					0.704194	TSPAN31
1.00366	RER1					0.703801	GOLGB1
0.386667	RET					0.701031	RC3H1
1.98646	RFC2					0.697996	UBXN6
0.807741	RFK					0.695735	RASSF2
1.21173	RFX2					0.695652	PRAM1
0.326294	RGL1					0.695652	RASGRF1
0.687342	RHBDD2					0.694929	DPY30
1.68902	RHOF					0.69395	MVB12B
0.333333	RHOH					0.690749	GCC2
0.639718	RIN2					0.689394	STX6
0.364238	RINT1					0.687342	RHBDD2
1.18839	RIOK3					0.683254	SH3BP5L
1.13636	RIT2					0.67905	FAM3C
1.3625	RMDN2					0.678445	PDGFD
0.872247	RNF121					0.67809	STMN3
0.647059	RNF125					0.676162	PLEKHA3
0.100569	RNF157					0.67378	BLOC1S3
0.764019	RNF214					0.673298	GNB1
0.508547	RNF24					0.672414	DKK2
0.539806	RNPEP					0.669231	ARFRP1
1.28571	RPGR					0.667088	AFTPH
1.88582	RPL12					0.666667	FPR1
1.1534	RPRD1A					0.666667	GALNT15
1.5581	RPS12					0.666667	KEL
0.989796	RPUSD1					0.666667	SRGN
0.578947	RRAD					0.666509	OSBPL10
0.954035	RRAGA					0.660714	MAN1A1
0.746439	RRAGB					0.65975	MDM2
1.14253	RXRA					0.659389	SPATA25
1.00256	RYK					0.659218	CEP85
0.42623	RYR1					0.658986	ZNF576
0.593342	S100A1					0.654545	UBASH3A
0.288506	S100A3					0.654442	PARP10
0.434783	S1PR2					0.651204	EPHA2
1.40103	SACM1L					0.650584	FLNB
0.6	SAMD12					0.65	CCDC170
0.907965	SART1					0.649318	AP5B1
1.51467	SCAMP2					0.647059	RNF125
1.14897	SCAMP4					0.647059	TSLP
1	SCARF1					0.646809	GPR108
7	SCG2					0.646497	PRUNE2
1.34161	SCLY					0.646154	FABP3
0.815123	SCOC					0.64486	SPRY4
1.03766	SCPEP1					0.644391	PROSER3
1.57771	SCRN2					0.64425	VPS51
0.438305	SDC4					0.642557	FAM219A
1.63158	SDCBP2					0.641026	C1QTNF3
1.05706	SDE2					0.640849	SEC11C
1.42497	SDF4					0.640011	IGF2R
1.83861	SEC11A					0.639718	RIN2
0.640849	SEC11C					0.638965	NADSYN1
0.75	SEC14L5					0.634328	FAM222A
1.22525	SEC16A					0.634216	COL18A1
1.81484	SEC22C					0.631579	CALML4
0.233186	SEMA3C					0.631218	PTCH1
0.0151297	SEMA3D					0.63098	FURIN
0.6	SEMA6D					0.63072	ASCC3
1.7593	SERPINE2					0.630264	OSBP
0.847349	SERTAD1					0.628598	CCDC136
0.946309	SGCE					0.626948	ARFGEF2
1.25034	SGMS1					0.625437	LAPTM4A
0.981132	SGSM3					0.62398	COG3
0.519849	SH3BP2					0.621859	QSOX1
0.683254	SH3BP5L					0.619839	FEZ2
1.0892	SHARPIN					0.619707	GPR107
0.454545	SIGLEC11					0.618679	MID1
0.0921053	SIGLEC15					0.615385	NKX2-1
1.29287	SIPA1					0.615017	GBF1
0.37987	SIPA1L2					0.614964	ZC3H6
0.420561	SIPA1L3					0.614901	ADCY6
1.09146	SLC16A13					0.611187	TSPAN9
1.12903	SLC17A1					0.61039	SOX15
0.75	SLC18B1					0.608333	VWA5B2
1.13896	SLC20A1					0.60745	COPG1
1.13408	SLC23A2					0.604109	APP
1.25	SLC24A3					0.602547	NBAS
1	SLC26A11					0.6	SAMD12
0.296167	SLC29A3					0.6	SEMA6D
1.51453	SLC30A5					0.6	ST8SIA2
1.35064	SLC30A6					0.599148	TMBIM4
1.1283	SLC30A7					0.597439	SLC35C2
1.17559	SLC35A2					0.595035	TMEM123
0.802362	SLC35A5					0.594688	TTC33
0.483051	SLC35C1					0.593342	S100A1
0.597439	SLC35C2					0.593291	MCOLN1
1.10178	SLC35D2					0.590909	NYAP1
0.92128	SLC35E1					0.581184	VTI1A
1.05212	SLC35F2					0.578947	RRAD
1.03563	SLC35F3					0.5781	BET1L
1.43084	SLC36A4					0.576242	ZADH2
1.9089	SLC38A10					0.575408	INPP5E
1.32057	SLC39A14					0.574512	MANEA
2.59375	SLC43A1					0.57441	FRMD4B
4.28571	SLC5A1					0.571429	ACAP1
0.203883	SLC6A16					0.570719	ARFGEF1
5	SLC6A4					0.569344	DPP7
0.0529101	SLC6A9					0.568889	RAB6B
4.83333	SLPI					0.56025	CD59
1.1644	SMAD6					0.559893	GORASP1
0.859253	SMAP1					0.55814	RASSF6
0.785977	SMIM13					0.552431	ABCC4
1.03135	SMIM7					0.551572	CACNB3
1.25866	SMYD4					0.5501	TBC1D22A
0.77767	SNAPIN					0.549784	ZMYND8
0.71481	SNTB2					0.544438	FKBP14
0.869565	SNX29					0.541687	GOLIM4
1.5	SNX31					0.54164	TTPAL
1.00462	SORT1					0.539806	RNPEP
3.5	SOSTDC1					0.536896	VAMP4
0.61039	SOX15					0.535009	LITAF
0.857143	SOX7					0.530016	TDRD3
0.659389	SPATA25					0.528302	ST8SIA4
0.16726	SPATA6					0.526063	LTBR
1.39001	SPCS1					0.524247	COG6
15	SPINK4					0.523029	ZDHHC21
1.16474	SPNS1					0.522222	TMEM74
0.373206	SPP1					0.519849	SH3BP2
0.772277	SPRY1					0.518262	ESD
0.64486	SPRY4					0.5179	ZCCHC4
2.42857	SPSB4					0.510444	APAF1
0.491068	SPTBN1					0.508547	RNF24
1.33094	SRCAP					0.507973	ATP7B
1.38889	SREBF1					0.502108	RAB6A
0.666667	SRGN					0.501354	BSDC1
3.83333	ST6GALNAC1					0.5	BARX2
2.17196	ST6GALNAC4					0.5	F5
0.6	ST8SIA2					0.498623	AGPAT4
0.528302	ST8SIA4					0.495447	TMEM165
0.67809	STMN3					0.491979	LYZ
3.5	STMN4					0.491068	SPTBN1
1.17662	STX10					0.489434	MGAT4B
0.444512	STX12					0.488889	NRTN
0.747559	STX5					0.487034	CYTH2
0.689394	STX6					0.483372	SYAP1
0.25	SULT1B1					0.483051	SLC35C1
1.18182	SUN3					0.480176	AMIGO2
0.880775	SURF4					0.4801	FAM20C
9.6	SUSD5					0.479923	ATP11A
0.483372	SYAP1					0.477314	WIPI1
0.9	SYCE3					0.475328	DNAJC5
0.80157	SYDE1					0.474614	TNNT1
1.81961	SYDE2					0.469667	ARSA
0.241595	SYNC					0.469301	FAM199X
1.98691	SYNGR2					0.469042	MDFIC
2	SYNGR4					0.460568	SYTL2
0.460568	SYTL2					0.459669	INPPL1
0.905444	TAF11					0.456478	ZDHHC13
1.1518	TAF7					0.454982	AIG1
1.04181	TANGO6					0.454545	GCGR
0.351692	TATDN3					0.454545	SIGLEC11
1.31003	TBC1D14					0.454545	TEX26
0.5501	TBC1D22A					0.450847	MANSC1
0.808621	TBC1D23					0.444512	STX12
0.395302	TBC1D5					0.444444	ENPP6
0.816078	TCP11L1					0.444444	ITIH2
2.04008	TCTN2					0.443185	GALNT18
0.530016	TDRD3					0.441841	FAM8A1
0.454545	TEX26					0.438305	SDC4
1.26667	TFAP2D					0.434783	S1PR2
4.5	TFR2					0.431653	ARMCX3
1.05894	TGFB1					0.428571	APOH
1.27117	TGOLN2					0.428571	PDGFRB
2.65294	THAP10					0.428571	TSHZ2
0.890411	THAP2					0.42623	RYR1
1.3283	TJAP1					0.42132	NBEA
0.337079	TLR5					0.421053	MYOM3
1.37477	TM9SF1					0.421053	NLRP5
0.843583	TM9SF3					0.421053	ZBED9
0.599148	TMBIM4					0.420561	SIPA1L3
1	TMC8					0.418833	EDN1
2.48333	TMED10					0.410288	CHST11
1.13233	TMED3					0.409772	IFNGR2
1.02941	TMEM104					0.408752	ODF3L2
1.5	TMEM115					0.402367	PAQR8
0.595035	TMEM123					0.4	FCGR2A
1.23333	TMEM130					0.398058	GCNT4
0.272727	TMEM132E					0.397932	GOSR2
0.495447	TMEM165					0.397924	RASGRP3
0.230366	TMEM168					0.395302	TBC1D5
0.927948	TMEM181					0.391473	PRRG4
1.24797	TMEM184B					0.38806	C1QTNF2
1.00628	TMEM214					0.386667	RET
1.05594	TMEM241					0.386549	COG5
0.836617	TMEM25					0.380866	PGPEP1
1.16802	TMEM251					0.380282	ERICH5
0.871622	TMEM41A					0.37987	C5AR1
1.35833	TMEM53					0.37987	SIPA1L2
0.522222	TMEM74					0.373206	SPP1
1.26087	TMEM74B					0.37234	TOM1L2
0.830325	TMEM80					0.369048	CLEC2D
0.0513167	TMEM86A					0.364238	RINT1
1.40182	TMEM87A					0.362903	DOCK4
0.333803	TMEM87B					0.352941	BRSK2
0.854288	TMF1					0.351692	TATDN3
1.64486	TNFAIP2					0.349762	DNMBP
13.9032	TNFSF9					0.348837	PMEL
0.474614	TNNT1					0.340426	MPZL3
1.30661	TNRC6A					0.337079	TLR5
0.37234	TOM1L2					0.334764	APBA1
1.56143	TP53I11					0.333803	TMEM87B
8.52273	TP73					0.333333	CPA2
0.91931	TPD52					0.333333	RHOH
0.929756	TPST1					0.326294	RGL1
0.98768	TRAF3IP2					0.317114	AP1S2
1.07757	TRAPPC12					0.309573	PLEKHA8
0.832402	TRAPPC3					0.307179	GPC6
17	TRAPPC3L					0.306122	GALNT6
0.706329	TRAPPC9					0.296167	SLC29A3
1.42222	TREM1					0.294852	DUSP10
0.0277778	TRIM22					0.29207	RAB27B
1	TRIM55					0.288506	S100A3
1.28612	TRIP11					0.288385	GCC1
1.41831	TRRAP					0.285714	FAM178B
0.263049	TSC22D3					0.285714	GALNT14
0.428571	TSHZ2					0.277854	WDTC1
0.647059	TSLP					0.272727	TMEM132E
1.18444	TSNAX					0.270677	CCDC110
0.72	TSPAN3					0.266421	JAKMIP2
0.704194	TSPAN31					0.265823	PCED1B
0.611187	TSPAN9					0.263158	CDH15
1.09007	TSR3					0.263049	TSC22D3
0.594688	TTC33					0.260417	ZNF75D
0.54164	TTPAL					0.255319	PCDH18
0.962738	TVP23B					0.25	ABCG1
1.31233	TXNDC15					0.25	ASIC4
2.11364	TYMP					0.25	CD36
0.883712	UBAC1					0.25	SULT1B1
0.654545	UBASH3A					0.245854	HID1
0.697996	UBXN6					0.243025	WWC1
1	UGT3A2					0.241595	SYNC
1.89638	UNC13B					0.241315	VAMP8
1.42126	USO1					0.235294	PDGFRL
1.30019	USP32					0.233333	INMT
0.857392	USP33					0.233279	NETO2
1.26888	USP8					0.233186	SEMA3C
0.536896	VAMP4					0.232334	HHAT
0.241315	VAMP8					0.230366	TMEM168
12.1102	VGF					0.229167	ZNF527
0.64425	VPS51					0.228117	CD83
2.04901	VPS53					0.222222	RBP5
1.23926	VPS54					0.218468	GDPD5
0.581184	VTI1A					0.216138	DNM3
1.27963	VTI1B					0.215972	MICAL2
0.608333	VWA5B2					0.214286	FCGBP
1.2355	WDFY1					0.2125	GAL
0.906423	WDR41					0.209486	FAM78B
0.762548	WDR44					0.205011	WWOX
0.820604	WDR45B					0.203883	SLC6A16
1.8038	WDR77					0.201805	HSPA12A
2.26667	WDR88					0.2	CXCL16
0.277854	WDTC1					0.2	GALNT5
0.477314	WIPI1					0.2	NLRP7
0.727273	WNT10B					0.2	RCBTB2
0.725572	WSCD1					0.197491	B4GALT4
0.243025	WWC1					0.195561	ITM2B
0.205011	WWOX					0.185185	CD74
1.04941	WWP1					0.176497	LHX1
9.66667	XKR8					0.174757	CDH1
1.04366	YIF1A					0.171348	PNPLA8
1.01185	YIF1B					0.16726	SPATA6
1.17816	YIPF1					0.166667	CAPN9
0.724413	YIPF4					0.153164	KCNS3
1.03413	YIPF5					0.142857	POSTN
0.576242	ZADH2					0.141574	RAB20
0.785714	ZBBX					0.141414	CDK15
0.421053	ZBED9					0.140351	COL8A2
0.753488	ZBTB5					0.138075	KIAA1755
0.9	ZC3H12B					0.136364	COL17A1
0.80204	ZC3H12C					0.116246	CCDC126
0.614964	ZC3H6					0.109276	EHF
1.48095	ZC3HAV1					0.107609	GDF15
0.5179	ZCCHC4					0.107143	LGI4
0.716981	ZCWPW1					0.105852	CAV1
0.456478	ZDHHC13					0.100569	RNF157
1.12684	ZDHHC17					0.100517	PLAU
0.523029	ZDHHC21					0.0950704	IFITM1
1.67862	ZDHHC3					0.0921053	SIGLEC15
1.87828	ZDHHC9					0.0860927	EFHD1
2.59361	ZFAND4					0.0813507	CCDC71L
0.751249	ZFPL1					0.078125	LRRC63
2.71111	ZKSCAN2					0.0769231	NOD2
1.87016	ZMYM5					0.0740741	CD300C
1.08327	ZMYND19					0.0699927	CST3
0.549784	ZMYND8					0.0659574	APLP1
1.11637	ZNF143					0.0625	GABRD
1.0817	ZNF148					0.0588235	NNMT
1.01852	ZNF18					0.0568966	B4GALNT3
1.44961	ZNF280D					0.0529101	SLC6A9
1.03675	ZNF326					0.0513167	TMEM86A
4.76923	ZNF461					0.0447761	MARCO
0.800525	ZNF526					0.0434783	CXCL8
0.229167	ZNF527					0.0420402	JAG1
1.16284	ZNF532					0.0399375	IGFBP7
1.90659	ZNF569					0.039604	ABCC8
0.658986	ZNF576					0.0277778	TRIM22
0.846659	ZNF622					0.0240964	APBA2
0.782836	ZNF629					0.0238095	MAPK4
55	ZNF682					0.0151297	SEMA3D
0.260417	ZNF75D					0.0138479	HMCN1
2.00955	ZNRF3					0.00869565	ASTN1
1.12277	ZYG11B					0.00351936	LAMC2
