# Supplementary material for: Divergent Contribution of the Golgi Apparatus to Microtubule Organization in Related Cell Lines
Source: Int J Mol Sci. 2022 Dec 19;23(24):16178. doi: 10.3390/ijms232416178 (PMC9782006; doi:10.3390/ijms232416178)
Supplement: Supplementary file 1 [file ijms-23-16178-s001.zip › Table S4.xlsx]

## Sheet: Лист1
	BSCmed	Veromed	BSC/Vero				BSCmed	Veromed	BSC/Vero
ARL1	640.5	729.5	0.877999			RAB10	6832.5	4542.5	1.50413
ARL10	792.5	453.5	1.74752			RAB11A	1284	1217	1.05505
ARL11	1.5	85.5	0.0175439			RAB11B	1010.5	707.5	1.42827
ARL13A	0	0	zero			RAB11FIP1	221.5	304	0.728618
ARL13B	837	1242	0.673913			RAB11FIP2	1574.5	2223.5	0.708118
ARL14	18	7	2.57143			RAB11FIP3	950.5	1014	0.937377
ARL14EP	471.5	525	0.898095			RAB11FIP4	145.5	47	3.09574
ARL14EPL	0	0	zero			RAB11FIP5	5871.5	3441	1.70634
ARL15	194.5	264	0.736742			RAB12	828	1082.5	0.764896
ARL16	416.5	375	1.11067			RAB13	0	0	zero
ARL17A	37	36	1.02778			RAB14	2925.5	3511.5	0.83312
ARL2	442	489.5	0.902962			RAB15	188.5	108.5	1.73733
ARL2BP	301.5	236.5	1.27484			RAB17	2.5	1	2.5
ARL4A	26.5	32.5	0.815385			RAB18	1593	2007.5	0.793524
ARL4C	12995	2811.5	4.62209			RAB19	0.5	2.5	0.2
ARL4D	61.5	46	1.33696			RAB1A	5586.5	3323	1.68116
ARL5A	1372	1301	1.05457			RAB1B	4101.5	3136.5	1.30767
ARL5B	777	1044.5	0.743897			RAB20	946.5	134	7.06343
ARL5C	33	15.5	2.12903			RAB21	472.5	515	0.917476
ARL6	169.5	161.5	1.04954			RAB22A	2736	865	3.16301
ARL6IP4	1496.5	1143.5	1.3087			RAB23	1235	680	1.81618
ARL6IP5	2692.5	2957.5	0.910397			RAB24	605	565	1.0708
ARL6IP6	1125	1057.5	1.06383			RAB25	1.5	0.5	3
ARL8A	171	107.5	1.5907			RAB26	64.5	31.5	2.04762
ARL8B	2985.5	2729	1.09399			RAB27A	301.5	161.5	1.86687
ARL9	39.5	30	1.31667			RAB27B	258.5	75.5	3.42384
						RAB28	749	539.5	1.38832
						RAB29	1077	1257	0.856802
						RAB2A	3001	2260.5	1.32758
						RAB2B	298.5	526	0.56749
						RAB30	76.5	47.5	1.61053
						RAB31	1640.5	1009.5	1.62506
						RAB32	380.5	450.5	0.844617
						RAB33A	8	8.5	0.941176
						RAB33B	306.5	255.5	1.19961
						RAB35	1158.5	1394.5	0.830764
						RAB36	151.5	0	?
						RAB38	1	1	1
						RAB39A	52.5	226	0.232301
						RAB39B	1.5	4.5	0.333333
						RAB3A	100	50	2
						RAB3B	34	122	0.278689
						RAB3C	78	162.5	0.48
						RAB3D	518	475.5	1.08938
						RAB3GAP1	2224	2045	1.08753
						RAB3GAP2	1068.5	931.5	1.14707
						RAB3IL1	50	102.5	0.487805
						RAB3IP	2624	3907	0.671615
						RAB40A	5	8.5	0.588235
						RAB40B	221	313.5	0.704944
						RAB40C	334.5	307	1.08958
						RAB41	11	3	3.66667
						RAB42	4	6.5	0.615385
						RAB43	1213	681.5	1.7799
						RAB44	12	9.5	1.26316
						RAB4A	629	369	1.70461
						RAB4B	176.5	82.5	2.13939
						RAB5A	1689	1551	1.08897
						RAB5B	2299	1807.5	1.27192
						RAB5C	4446	5212.5	0.85295
						RAB6A	4033	2025	1.9916
						RAB6B	337.5	192	1.75781
						RAB7A	6269.5	6298.5	0.995396
						RAB7B	13	496	0.0262097
						RAB8A	1868.5	1651	1.13174
						RAB8B	1061.5	1095.5	0.968964
						RAB9A	1291	502	2.57171
						RAB9B	81	356	0.227528
						RABAC1	365.5	329.5	1.10926
						RABEP1	1999	1790	1.11676
						RABEP2	282	194	1.45361
						RABEPK	437.5	467.5	0.935829
						RABGAP1	1721	1743	0.987378
						RABGAP1L	581.5	479	1.21399
						RABGEF1	27.5	23	1.19565
						RABGGTA	214	155.5	1.37621
						RABGGTB	1737.5	2370	0.733122
						RABIF	157.5	98	1.60714
						RABL2B	753.5	422	1.78555
						RABL3	374.5	780	0.480128
						RABL6	4100.5	3731.5	1.09889
						RAC1	3394.5	4139	0.820126
						RAC2	23.5	7	3.35714
						RAC3	428.5	361.5	1.18534
						RACGAP1	2283.5	2934.5	0.778156
